# Supplementary material for: Chloridobis{N-[(dimethyl­amino)­dimethyl­sil­yl]-2,6-dimethyl­anilido-κ2 N,N′}titanium(III)
Source: Acta Crystallogr Sect E Struct Rep Online. 2010 Jul 3;66(Pt 8):m866. doi: 10.1107/S1600536810025092 (PMC3007402; doi:10.1107/S1600536810025092)
Supplement: Supplementary file 1 [file e-66-0m866-sup1.cif]

##############################################################################
###                                                                        ###
###        Electronic paper (Acta Crystallographica Section E)             ###
###                                                                        ###
##############################################################################
#                                                                            #
# This CIF contains the data in a paper accepted for publication in Acta     #
# Crystallographica Section E. It conforms to the requirements of Notes      #
# for Authors for Section E, and has been peer reviewed under the auspices   #
# of the IUCr Commission on Journals.                                        #
#                                                                            #
# Full details of the Crystallographic Information File format               #
# are given in the paper "The Crystallographic Information File (CIF):       #
# a New Standard Archive File for Crystallography" by S. R. Hall, F. H.      #
# Allen and I. D. Brown [Acta Cryst. (1991), A47, 655-685].                  #
#                                                                            #
# The current version of the core CIF dictionary is obtainable from          #
# ftp://ftp.iucr.org/pub/cif_core.dic. The current version number is 2.4.    #
#                                                                            #
# Software is freely available for graphical display of the structure(s) in  #
# this CIF.  For information consult the CIF home page http://www.iucr.org/  #
# cif/home.html                                                              #
#                                                                            #
# This file may be used for bona fide research purposes within the           #
# scientific community so long as proper attribution is given to the journal # 
# article from which it was obtained.                                        #
#                                                                            #
##############################################################################
                                             
data_I
_audit_creation_method     SHELXL97
_chemical_name_systematic
;
Chloridobis{<i>N</i>-[(dimethylamino)dimethylsilyl]-2,6-dimethylanilido-
\k^2^<i>N</i>,<i>N</i>'}titanium(III)
;
_chemical_name_common     ?
_chemical_formula_moiety     'C24 H42 Cl N4 Si2 Ti'
_chemical_formula_sum     'C24 H42 Cl N4 Si2 Ti'
_chemical_formula_iupac     '[Ti (C12 H21 N2 Si)2 Cl]'
_chemical_formula_weight     526.12
_chemical_melting_point     ?
_symmetry_cell_setting     monoclinic
_symmetry_space_group_name_H-M     'C 2/c'
_symmetry_space_group_name_Hall     '-C 2yc'
loop_
    _symmetry_equiv_pos_as_xyz
    'x, y, z'
    '-x, y, -z+1/2'
    'x+1/2, y+1/2, z'
    '-x+1/2, y+1/2, -z+1/2'
    '-x, -y, -z'
    'x, -y, z-1/2'
    '-x+1/2, -y+1/2, -z'
    'x+1/2, -y+1/2, z-1/2'
_cell_length_a     34.145(5)
_cell_length_b     9.2718(15)
_cell_length_c     20.909(3)
_cell_angle_alpha     90.00
_cell_angle_beta     122.894(2)
_cell_angle_gamma     90.00
_cell_volume     5558.2(15)
_cell_formula_units_Z     8
_cell_measurement_reflns_used     4223
_cell_measurement_theta_min     2.309
_cell_measurement_theta_max     27.563
_cell_measurement_temperature     213(2)
_exptl_crystal_description     'Block'
_exptl_crystal_colour     'Purple'
_exptl_crystal_size_max     0.40
_exptl_crystal_size_mid     0.30
_exptl_crystal_size_min     0.15
_exptl_crystal_density_diffrn     1.258
_exptl_crystal_density_meas     ?
_exptl_crystal_density_method     'not measured'
_exptl_crystal_F_000     2248
_exptl_absorpt_coefficient_mu     0.509
_exptl_absorpt_correction_type     multi-scan
_exptl_absorpt_process_details     '(<i>SADABS</i>; Sheldrick, 1996)'
_exptl_absorpt_correction_T_min     0.8141
_exptl_absorpt_correction_T_max     0.9275
_exptl_special_details
;
;
_diffrn_ambient_temperature     213(2)
_diffrn_radiation_type     'MoK\a'
_diffrn_radiation_wavelength     0.71073
_diffrn_radiation_source     'fine--focus sealed tube'
_diffrn_radiation_monochromator     'graphite'
_diffrn_measurement_device_type     'Bruker SMART area-detector diffractometer'
_diffrn_measurement_method     '\f and \w scans'
_diffrn_detector_area_resol_mean     ?
_diffrn_reflns_number     10981
_diffrn_reflns_av_R_equivalents     0.0327
_diffrn_reflns_av_sigmaI/netI     0.0490
_diffrn_reflns_theta_min     1.42
_diffrn_reflns_theta_max     25.01
_diffrn_reflns_theta_full     25.01
_diffrn_measured_fraction_theta_max     0.993
_diffrn_measured_fraction_theta_full     0.993
_diffrn_reflns_limit_h_min     -40
_diffrn_reflns_limit_h_max     40
_diffrn_reflns_limit_k_min     -6
_diffrn_reflns_limit_k_max     11
_diffrn_reflns_limit_l_min     -24
_diffrn_reflns_limit_l_max     24
_diffrn_standards_number     ?
_diffrn_standards_interval_count     ?
_diffrn_standards_interval_time     ?
_diffrn_standards_decay_%     3.91
_refine_special_details
;
 Refinement of <i>F</i>^2^ against ALL reflections. The weighted
 <i>R</i>--factor <i>wR</i> and goodness of fit <i>S</i> are based on
 <i>F</i>^2^, conventional <i>R</i>--factors <i>R</i> are based on <i>F</i>,
 with <i>F</i> set to zero for negative <i>F</i>^2^. The threshold expression
 of <i>F</i>^2^ > \s(<i>F</i>^2^) is used only for calculating
 <i>R</i>--factors(gt) <i>etc</i>. and is not relevant to the choice of
 reflections for refinement. <i>R</i>--factors based on <i>F</i>^2^ are
 statistically about twice as large as those based on <i>F</i>, and
 <i>R</i>--factors based on ALL data will be even larger.
;
_reflns_number_total     4866
_reflns_number_gt     4473
_reflns_threshold_expression     I>2\s(I)
_refine_ls_structure_factor_coef     Fsqd
_refine_ls_matrix_type     full
_refine_ls_R_factor_all     0.0782
_refine_ls_R_factor_gt     0.0715
_refine_ls_wR_factor_gt     0.1639
_refine_ls_wR_factor_ref     0.1678
_refine_ls_goodness_of_fit_ref     1.167
_refine_ls_restrained_S_all     1.167
_refine_ls_number_reflns     4866
_refine_ls_number_parameters     289
_refine_ls_number_restraints     0
_refine_ls_hydrogen_treatment     constr
_refine_ls_weighting_scheme     calc
_refine_ls_weighting_details
        'calc w=1/[\s^2^(Fo^2^)+(0.0620P)^2^+21.4919P] where P=(Fo^2^+2Fc^2^)/3'
_atom_sites_solution_hydrogens     geom
_atom_sites_solution_primary     direct
_atom_sites_solution_secondary     difmap
_refine_ls_shift/su_max     0.001
_refine_ls_shift/su_mean     0.000
_refine_diff_density_max     0.472
_refine_diff_density_min     -0.481
_refine_ls_extinction_method     'none'
_refine_ls_extinction_coef     ?
loop_
    _atom_type_symbol
    _atom_type_description
    _atom_type_scat_dispersion_real
    _atom_type_scat_dispersion_imag
    _atom_type_scat_source
    'C' 'C' 0.0033 0.0016
                         'International Tables Vol C Tables 4.2.6.8 and 6.1.1.4'
    'H' 'H' 0.0000 0.0000
                         'International Tables Vol C Tables 4.2.6.8 and 6.1.1.4'
    'N' 'N' 0.0061 0.0033
                         'International Tables Vol C Tables 4.2.6.8 and 6.1.1.4'
    'Si' 'Si' 0.0817 0.0704
                         'International Tables Vol C Tables 4.2.6.8 and 6.1.1.4'
    'Ti' 'Ti' 0.2776 0.4457
                         'International Tables Vol C Tables 4.2.6.8 and 6.1.1.4'
    'Cl' 'Cl' 0.1484 0.1585
                         'International Tables Vol C Tables 4.2.6.8 and 6.1.1.4'
_computing_data_collection     '<i>SMART</i> (Bruker, 2000)'
_computing_cell_refinement     '<i>SAINT</i> (Bruker, 2000)'
_computing_data_reduction     '<i>SAINT</i> (Bruker, 2000)'
_computing_structure_solution     '<i>SHELXS97</i> (Sheldrick, 2008)'
_computing_structure_refinement     '<i>SHELXL97</i> (Sheldrick, 2008)'
_computing_molecular_graphics     '<i>SHELXTL</i> (Sheldrick, 2008)'
_computing_publication_material     '<i>SHELXL97</i> (Sheldrick, 2008)'
loop_
    _atom_site_type_symbol
    _atom_site_label
    _atom_site_fract_x
    _atom_site_fract_y
    _atom_site_fract_z
    _atom_site_U_iso_or_equiv
    _atom_site_adp_type
    _atom_site_calc_flag
    _atom_site_refinement_flags
    _atom_site_occupancy
    _atom_site_disorder_assembly
    _atom_site_disorder_group
    Ti Ti1 0.15222(2) 0.34275(8) 0.06414(4) 0.0231(2) Uani d . 1 . .
    Si Si1 0.14374(4) 0.45890(13) 0.18120(7) 0.0284(3) Uani d . 1 . .
    Si Si2 0.12637(4) 0.23530(14) -0.08132(7) 0.0291(3) Uani d . 1 . .
    Cl Cl1 0.23284(4) 0.30582(13) 0.13779(7) 0.0399(3) Uani d . 1 . .
    N N1 0.12378(11) 0.3088(4) 0.12435(18) 0.0249(7) Uani d . 1 . .
    N N2 0.15461(11) 0.5585(4) 0.11873(19) 0.0278(8) Uani d . 1 . .
    N N3 0.12846(11) 0.4008(4) -0.04285(18) 0.0266(8) Uani d . 1 . .
    N N4 0.13576(12) 0.1310(4) -0.0022(2) 0.0302(8) Uani d . 1 . .
    C C1 0.09894(14) 0.1945(4) 0.1318(2) 0.0255(9) Uani d . 1 . .
    C C2 0.12258(15) 0.0776(5) 0.1805(2) 0.0310(10) Uani d . 1 . .
    C C3 0.0969(2) -0.0339(5) 0.1844(3) 0.0461(13) Uani d . 1 . .
    H H3A 0.1126 -0.1127 0.2166 0.055 Uiso calc R 1 . .
    C C4 0.0490(2) -0.0317(6) 0.1420(3) 0.0547(15) Uani d . 1 . .
    H H4A 0.0321 -0.1075 0.1460 0.066 Uiso calc R 1 . .
    C C5 0.02597(18) 0.0816(6) 0.0941(3) 0.0492(14) Uani d . 1 . .
    H H5A -0.0068 0.0823 0.0649 0.059 Uiso calc R 1 . .
    C C6 0.04990(15) 0.1948(5) 0.0877(3) 0.0347(10) Uani d . 1 . .
    C C7 0.17487(16) 0.0709(5) 0.2274(3) 0.0430(12) Uani d . 1 . .
    H H7A 0.1849 -0.0171 0.2572 0.064 Uiso calc R 1 . .
    H H7B 0.1871 0.1536 0.2612 0.064 Uiso calc R 1 . .
    H H7C 0.1864 0.0719 0.1940 0.064 Uiso calc R 1 . .
    C C8 0.02325(15) 0.3130(6) 0.0313(3) 0.0456(13) Uani d . 1 . .
    H H8A -0.0099 0.2956 0.0064 0.068 Uiso calc R 1 . .
    H H8B 0.0314 0.3148 -0.0065 0.068 Uiso calc R 1 . .
    H H8C 0.0311 0.4050 0.0576 0.068 Uiso calc R 1 . .
    C C9 0.10009(19) 0.5429(6) 0.1969(3) 0.0472(13) Uani d . 1 . .
    H H9A 0.1148 0.5659 0.2504 0.071 Uiso calc R 1 . .
    H H9B 0.0746 0.4760 0.1814 0.071 Uiso calc R 1 . .
    H H9C 0.0882 0.6305 0.1669 0.071 Uiso calc R 1 . .
    C C10 0.19967(18) 0.4424(6) 0.2747(3) 0.0453(12) Uani d . 1 . .
    H H10A 0.1962 0.4827 0.3142 0.068 Uiso calc R 1 . .
    H H10B 0.2238 0.4945 0.2734 0.068 Uiso calc R 1 . .
    H H10C 0.2082 0.3415 0.2856 0.068 Uiso calc R 1 . .
    C C11 0.11430(17) 0.6473(5) 0.0631(3) 0.0384(11) Uani d . 1 . .
    H H11A 0.1152 0.7391 0.0861 0.058 Uiso calc R 1 . .
    H H11B 0.0856 0.5973 0.0481 0.058 Uiso calc R 1 . .
    H H11C 0.1157 0.6639 0.0186 0.058 Uiso calc R 1 . .
    C C12 0.19724(17) 0.6475(5) 0.1534(3) 0.0409(11) Uani d . 1 . .
    H H12A 0.1927 0.7351 0.1740 0.061 Uiso calc R 1 . .
    H H12B 0.2038 0.6722 0.1150 0.061 Uiso calc R 1 . .
    H H12C 0.2233 0.5937 0.1941 0.061 Uiso calc R 1 . .
    C C13 0.12235(15) 0.5317(5) -0.0824(2) 0.0293(10) Uani d . 1 . .
    C C14 0.07746(16) 0.5910(5) -0.1291(2) 0.0354(11) Uani d . 1 . .
    C C15 0.0718(2) 0.7169(6) -0.1689(3) 0.0481(13) Uani d . 1 . .
    H H15A 0.0418 0.7561 -0.2004 0.058 Uiso calc R 1 . .
    C C16 0.1094(2) 0.7862(6) -0.1633(3) 0.0550(15) Uani d . 1 . .
    H H16A 0.1050 0.8702 -0.1916 0.066 Uiso calc R 1 . .
    C C17 0.1533(2) 0.7303(5) -0.1156(3) 0.0440(12) Uani d . 1 . .
    H H17A 0.1790 0.7789 -0.1104 0.053 Uiso calc R 1 . .
    C C18 0.16069(17) 0.6047(5) -0.0751(3) 0.0357(11) Uani d . 1 . .
    C C19 0.03519(16) 0.5235(6) -0.1355(3) 0.0473(13) Uani d . 1 . .
    H H19A 0.0077 0.5798 -0.1702 0.071 Uiso calc R 1 . .
    H H19B 0.0395 0.5215 -0.0857 0.071 Uiso calc R 1 . .
    H H19C 0.0313 0.4258 -0.1547 0.071 Uiso calc R 1 . .
    C C20 0.20968(17) 0.5505(6) -0.0233(3) 0.0490(13) Uani d . 1 . .
    H H20A 0.2311 0.6145 -0.0262 0.074 Uiso calc R 1 . .
    H H20B 0.2122 0.4543 -0.0388 0.074 Uiso calc R 1 . .
    H H20C 0.2173 0.5478 0.0287 0.074 Uiso calc R 1 . .
    C C21 0.17307(18) 0.1982(6) -0.0987(3) 0.0476(13) Uani d . 1 . .
    H H21A 0.1593 0.1624 -0.1502 0.071 Uiso calc R 1 . .
    H H21B 0.1942 0.1264 -0.0628 0.071 Uiso calc R 1 . .
    H H21C 0.1901 0.2864 -0.0924 0.071 Uiso calc R 1 . .
    C C22 0.06979(18) 0.1932(6) -0.1711(3) 0.0499(13) Uani d . 1 . .
    H H22A 0.0756 0.1580 -0.2089 0.075 Uiso calc R 1 . .
    H H22B 0.0509 0.2799 -0.1900 0.075 Uiso calc R 1 . .
    H H22C 0.0535 0.1200 -0.1612 0.075 Uiso calc R 1 . .
    C C23 0.17362(19) 0.0209(6) 0.0299(3) 0.0484(13) Uani d . 1 . .
    H H23A 0.1629 -0.0638 -0.0026 0.073 Uiso calc R 1 . .
    H H23B 0.1819 -0.0059 0.0806 0.073 Uiso calc R 1 . .
    H H23C 0.2007 0.0606 0.0325 0.073 Uiso calc R 1 . .
    C C24 0.09293(18) 0.0616(6) -0.0162(3) 0.0447(13) Uani d . 1 . .
    H H24A 0.0875 -0.0273 -0.0443 0.067 Uiso calc R 1 . .
    H H24B 0.0667 0.1260 -0.0455 0.067 Uiso calc R 1 . .
    H H24C 0.0965 0.0403 0.0321 0.067 Uiso calc R 1 . .
loop_
    _atom_site_aniso_label
    _atom_site_aniso_U_11
    _atom_site_aniso_U_22
    _atom_site_aniso_U_33
    _atom_site_aniso_U_12
    _atom_site_aniso_U_13
    _atom_site_aniso_U_23
    Ti1 0.0230(4) 0.0245(4) 0.0225(4) -0.0011(3) 0.0128(3) 0.0006(3)
    Si1 0.0335(6) 0.0254(6) 0.0285(6) -0.0036(5) 0.0184(5) -0.0021(5)
    Si2 0.0284(6) 0.0325(7) 0.0267(6) -0.0002(5) 0.0153(5) -0.0005(5)
    Cl1 0.0239(5) 0.0453(7) 0.0430(7) 0.0024(5) 0.0133(5) 0.0003(5)
    N1 0.0232(17) 0.0258(19) 0.0262(17) -0.0005(14) 0.0138(15) 0.0010(15)
    N2 0.0294(18) 0.0220(19) 0.0297(18) -0.0025(15) 0.0146(16) -0.0010(15)
    N3 0.0267(18) 0.0282(19) 0.0234(17) -0.0012(15) 0.0126(15) 0.0037(15)
    N4 0.035(2) 0.0255(19) 0.0329(19) -0.0025(16) 0.0204(17) -0.0018(16)
    C1 0.033(2) 0.024(2) 0.026(2) -0.0014(18) 0.0208(19) -0.0013(18)
    C2 0.042(3) 0.025(2) 0.028(2) -0.0020(19) 0.021(2) -0.0024(19)
    C3 0.069(4) 0.030(3) 0.038(3) -0.007(2) 0.028(3) 0.001(2)
    C4 0.072(4) 0.044(3) 0.056(3) -0.030(3) 0.039(3) -0.002(3)
    C5 0.039(3) 0.061(4) 0.047(3) -0.024(3) 0.023(2) -0.005(3)
    C6 0.034(2) 0.038(3) 0.036(2) -0.005(2) 0.022(2) -0.004(2)
    C7 0.048(3) 0.034(3) 0.040(3) 0.012(2) 0.019(2) 0.011(2)
    C8 0.023(2) 0.052(3) 0.052(3) 0.003(2) 0.014(2) 0.003(3)
    C9 0.065(3) 0.037(3) 0.060(3) -0.003(3) 0.047(3) -0.011(3)
    C10 0.055(3) 0.039(3) 0.031(2) -0.012(2) 0.017(2) -0.004(2)
    C11 0.046(3) 0.030(3) 0.038(3) 0.005(2) 0.023(2) 0.006(2)
    C12 0.042(3) 0.033(3) 0.046(3) -0.012(2) 0.022(2) -0.007(2)
    C13 0.039(2) 0.029(2) 0.020(2) 0.0034(19) 0.0163(19) 0.0016(18)
    C14 0.046(3) 0.035(3) 0.026(2) 0.007(2) 0.020(2) 0.002(2)
    C15 0.060(3) 0.044(3) 0.034(3) 0.021(3) 0.022(3) 0.012(2)
    C16 0.097(5) 0.031(3) 0.054(3) 0.008(3) 0.052(4) 0.011(3)
    C17 0.068(4) 0.029(3) 0.051(3) -0.003(2) 0.043(3) -0.002(2)
    C18 0.048(3) 0.032(3) 0.035(2) -0.005(2) 0.028(2) -0.005(2)
    C19 0.039(3) 0.055(3) 0.042(3) 0.016(2) 0.018(2) 0.008(3)
    C20 0.043(3) 0.050(3) 0.057(3) -0.018(2) 0.029(3) -0.003(3)
    C21 0.054(3) 0.049(3) 0.054(3) -0.001(3) 0.039(3) -0.003(3)
    C22 0.046(3) 0.053(3) 0.039(3) -0.002(3) 0.015(2) -0.010(3)
    C23 0.062(3) 0.036(3) 0.044(3) 0.017(2) 0.026(3) 0.007(2)
    C24 0.060(3) 0.042(3) 0.047(3) -0.023(3) 0.039(3) -0.015(2)
_geom_special_details
;
 All s.u.'s (except the s.u. in the dihedral angle between two l.s. planes)
 are estimated using the full covariance matrix. The cell s.u.'s are taken
 into account individually in the estimation of s.u.'s in distances, angles
 and torsion angles; correlations between s.u.'s in cell parameters are only
 used when they are defined by crystal symmetry. An approximate (isotropic)
 treatment of cell s.u.'s is used for estimating s.u.'s involving l.s. planes.
;
loop_
    _geom_bond_atom_site_label_1
    _geom_bond_atom_site_label_2
    _geom_bond_site_symmetry_2
    _geom_bond_distance
    _geom_bond_publ_flag
    Ti1 N1 . 1.989(3) y
    Ti1 N3 . 1.995(3) y
    Ti1 N2 . 2.282(4) y
    Ti1 N4 . 2.291(4) y
    Ti1 Cl1 . 2.3374(13) y
    Si1 N1 . 1.713(4) ?
    Si1 N2 . 1.795(4) ?
    Si1 C10 . 1.855(5) ?
    Si1 C9 . 1.861(5) ?
    Si2 N3 . 1.716(4) ?
    Si2 N4 . 1.789(4) ?
    Si2 C21 . 1.851(5) ?
    Si2 C22 . 1.863(5) ?
    N1 C1 . 1.418(5) ?
    N2 C12 . 1.476(5) ?
    N2 C11 . 1.479(6) ?
    N3 C13 . 1.419(5) ?
    N4 C24 . 1.474(6) ?
    N4 C23 . 1.490(6) ?
    C1 C2 . 1.403(6) ?
    C1 C6 . 1.406(6) ?
    C2 C3 . 1.387(6) ?
    C2 C7 . 1.500(6) ?
    C3 C4 . 1.374(8) ?
    C3 H3A . 0.9400 ?
    C4 C5 . 1.367(8) ?
    C4 H4A . 0.9400 ?
    C5 C6 . 1.381(6) ?
    C5 H5A . 0.9400 ?
    C6 C8 . 1.501(7) ?
    C7 H7A . 0.9700 ?
    C7 H7B . 0.9700 ?
    C7 H7C . 0.9700 ?
    C8 H8A . 0.9700 ?
    C8 H8B . 0.9700 ?
    C8 H8C . 0.9700 ?
    C9 H9A . 0.9700 ?
    C9 H9B . 0.9700 ?
    C9 H9C . 0.9700 ?
    C10 H10A . 0.9700 ?
    C10 H10B . 0.9700 ?
    C10 H10C . 0.9700 ?
    C11 H11A . 0.9700 ?
    C11 H11B . 0.9700 ?
    C11 H11C . 0.9700 ?
    C12 H12A . 0.9700 ?
    C12 H12B . 0.9700 ?
    C12 H12C . 0.9700 ?
    C13 C18 . 1.406(6) ?
    C13 C14 . 1.407(6) ?
    C14 C15 . 1.386(7) ?
    C14 C19 . 1.511(7) ?
    C15 C16 . 1.383(8) ?
    C15 H15A . 0.9400 ?
    C16 C17 . 1.374(8) ?
    C16 H16A . 0.9400 ?
    C17 C18 . 1.380(7) ?
    C17 H17A . 0.9400 ?
    C18 C20 . 1.502(7) ?
    C19 H19A . 0.9700 ?
    C19 H19B . 0.9700 ?
    C19 H19C . 0.9700 ?
    C20 H20A . 0.9700 ?
    C20 H20B . 0.9700 ?
    C20 H20C . 0.9700 ?
    C21 H21A . 0.9700 ?
    C21 H21B . 0.9700 ?
    C21 H21C . 0.9700 ?
    C22 H22A . 0.9700 ?
    C22 H22B . 0.9700 ?
    C22 H22C . 0.9700 ?
    C23 H23A . 0.9700 ?
    C23 H23B . 0.9700 ?
    C23 H23C . 0.9700 ?
    C24 H24A . 0.9700 ?
    C24 H24B . 0.9700 ?
    C24 H24C . 0.9700 ?
loop_
    _geom_angle_atom_site_label_1
    _geom_angle_atom_site_label_2
    _geom_angle_atom_site_label_3
    _geom_angle_site_symmetry_1
    _geom_angle_site_symmetry_3
    _geom_angle
    _geom_angle_publ_flag
    N1 Ti1 N3 . . 135.36(14) ?
    N1 Ti1 N2 . . 73.69(13) ?
    N3 Ti1 N2 . . 101.94(14) ?
    N1 Ti1 N4 . . 101.77(13) ?
    N3 Ti1 N4 . . 74.68(14) ?
    N2 Ti1 N4 . . 169.84(13) ?
    N1 Ti1 Cl1 . . 111.41(10) ?
    N3 Ti1 Cl1 . . 113.23(10) ?
    N2 Ti1 Cl1 . . 95.13(9) ?
    N4 Ti1 Cl1 . . 95.00(10) ?
    N3 Ti1 Si1 . . 134.19(11) ?
    N4 Ti1 Si1 . . 138.01(9) ?
    Cl1 Ti1 Si1 . . 97.07(5) ?
    N1 Ti1 Si2 . . 130.26(10) ?
    N2 Ti1 Si2 . . 138.34(9) ?
    Cl1 Ti1 Si2 . . 102.91(4) ?
    Si1 Ti1 Si2 . . 159.95(4) ?
    N1 Si1 N2 . . 94.26(16) ?
    N1 Si1 C10 . . 117.3(2) ?
    N2 Si1 C10 . . 108.0(2) ?
    N1 Si1 C9 . . 114.0(2) ?
    N2 Si1 C9 . . 114.5(2) ?
    C10 Si1 C9 . . 108.3(2) ?
    C10 Si1 Ti1 . . 110.52(18) ?
    C9 Si1 Ti1 . . 141.20(18) ?
    N3 Si2 N4 . . 96.25(16) ?
    N3 Si2 C21 . . 116.0(2) ?
    N4 Si2 C21 . . 109.9(2) ?
    N3 Si2 C22 . . 114.6(2) ?
    N4 Si2 C22 . . 112.7(2) ?
    C21 Si2 C22 . . 107.2(2) ?
    C21 Si2 Ti1 . . 118.36(18) ?
    C22 Si2 Ti1 . . 134.44(18) ?
    C1 N1 Si1 . . 124.5(3) ?
    C1 N1 Ti1 . . 135.6(3) ?
    Si1 N1 Ti1 . . 99.43(16) ?
    C12 N2 C11 . . 108.9(4) ?
    C12 N2 Si1 . . 117.9(3) ?
    C11 N2 Si1 . . 112.8(3) ?
    C12 N2 Ti1 . . 119.6(3) ?
    C11 N2 Ti1 . . 109.2(3) ?
    Si1 N2 Ti1 . . 87.02(14) ?
    C13 N3 Si2 . . 122.5(3) ?
    C13 N3 Ti1 . . 136.5(3) ?
    Si2 N3 Ti1 . . 99.94(17) ?
    C24 N4 C23 . . 108.3(4) ?
    C24 N4 Si2 . . 113.1(3) ?
    C23 N4 Si2 . . 117.5(3) ?
    C24 N4 Ti1 . . 112.7(3) ?
    C23 N4 Ti1 . . 116.6(3) ?
    Si2 N4 Ti1 . . 87.61(15) ?
    C2 C1 C6 . . 119.2(4) ?
    C2 C1 N1 . . 121.0(4) ?
    C6 C1 N1 . . 119.8(4) ?
    C3 C2 C1 . . 119.0(4) ?
    C3 C2 C7 . . 119.8(4) ?
    C1 C2 C7 . . 121.2(4) ?
    C4 C3 C2 . . 121.4(5) ?
    C4 C3 H3A . . 119.3 ?
    C2 C3 H3A . . 119.3 ?
    C5 C4 C3 . . 119.5(5) ?
    C5 C4 H4A . . 120.2 ?
    C3 C4 H4A . . 120.2 ?
    C4 C5 C6 . . 121.4(5) ?
    C4 C5 H5A . . 119.3 ?
    C6 C5 H5A . . 119.3 ?
    C5 C6 C1 . . 119.4(5) ?
    C5 C6 C8 . . 119.5(4) ?
    C1 C6 C8 . . 121.0(4) ?
    C2 C7 H7A . . 109.5 ?
    C2 C7 H7B . . 109.5 ?
    H7A C7 H7B . . 109.5 ?
    C2 C7 H7C . . 109.5 ?
    H7A C7 H7C . . 109.5 ?
    H7B C7 H7C . . 109.5 ?
    C6 C8 H8A . . 109.5 ?
    C6 C8 H8B . . 109.5 ?
    H8A C8 H8B . . 109.5 ?
    C6 C8 H8C . . 109.5 ?
    H8A C8 H8C . . 109.5 ?
    H8B C8 H8C . . 109.5 ?
    Si1 C9 H9A . . 109.5 ?
    Si1 C9 H9B . . 109.5 ?
    H9A C9 H9B . . 109.5 ?
    Si1 C9 H9C . . 109.5 ?
    H9A C9 H9C . . 109.5 ?
    H9B C9 H9C . . 109.5 ?
    Si1 C10 H10A . . 109.5 ?
    Si1 C10 H10B . . 109.5 ?
    H10A C10 H10B . . 109.5 ?
    Si1 C10 H10C . . 109.5 ?
    H10A C10 H10C . . 109.5 ?
    H10B C10 H10C . . 109.5 ?
    N2 C11 H11A . . 109.5 ?
    N2 C11 H11B . . 109.5 ?
    H11A C11 H11B . . 109.5 ?
    N2 C11 H11C . . 109.5 ?
    H11A C11 H11C . . 109.5 ?
    H11B C11 H11C . . 109.5 ?
    N2 C12 H12A . . 109.5 ?
    N2 C12 H12B . . 109.5 ?
    H12A C12 H12B . . 109.5 ?
    N2 C12 H12C . . 109.5 ?
    H12A C12 H12C . . 109.5 ?
    H12B C12 H12C . . 109.5 ?
    C18 C13 C14 . . 119.1(4) ?
    C18 C13 N3 . . 121.0(4) ?
    C14 C13 N3 . . 119.9(4) ?
    C15 C14 C13 . . 119.4(5) ?
    C15 C14 C19 . . 118.8(4) ?
    C13 C14 C19 . . 121.9(4) ?
    C16 C15 C14 . . 121.3(5) ?
    C16 C15 H15A . . 119.3 ?
    C14 C15 H15A . . 119.3 ?
    C17 C16 C15 . . 118.9(5) ?
    C17 C16 H16A . . 120.6 ?
    C15 C16 H16A . . 120.6 ?
    C16 C17 C18 . . 121.9(5) ?
    C16 C17 H17A . . 119.1 ?
    C18 C17 H17A . . 119.1 ?
    C17 C18 C13 . . 119.4(5) ?
    C17 C18 C20 . . 119.1(4) ?
    C13 C18 C20 . . 121.6(4) ?
    C14 C19 H19A . . 109.5 ?
    C14 C19 H19B . . 109.5 ?
    H19A C19 H19B . . 109.5 ?
    C14 C19 H19C . . 109.5 ?
    H19A C19 H19C . . 109.5 ?
    H19B C19 H19C . . 109.5 ?
    C18 C20 H20A . . 109.5 ?
    C18 C20 H20B . . 109.5 ?
    H20A C20 H20B . . 109.5 ?
    C18 C20 H20C . . 109.5 ?
    H20A C20 H20C . . 109.5 ?
    H20B C20 H20C . . 109.5 ?
    Si2 C21 H21A . . 109.5 ?
    Si2 C21 H21B . . 109.5 ?
    H21A C21 H21B . . 109.5 ?
    Si2 C21 H21C . . 109.5 ?
    H21A C21 H21C . . 109.5 ?
    H21B C21 H21C . . 109.5 ?
    Si2 C22 H22A . . 109.5 ?
    Si2 C22 H22B . . 109.5 ?
    H22A C22 H22B . . 109.5 ?
    Si2 C22 H22C . . 109.5 ?
    H22A C22 H22C . . 109.5 ?
    H22B C22 H22C . . 109.5 ?
    N4 C23 H23A . . 109.5 ?
    N4 C23 H23B . . 109.5 ?
    H23A C23 H23B . . 109.5 ?
    N4 C23 H23C . . 109.5 ?
    H23A C23 H23C . . 109.5 ?
    H23B C23 H23C . . 109.5 ?
    N4 C24 H24A . . 109.5 ?
    N4 C24 H24B . . 109.5 ?
    H24A C24 H24B . . 109.5 ?
    N4 C24 H24C . . 109.5 ?
    H24A C24 H24C . . 109.5 ?
    H24B C24 H24C . . 109.5 ?
data_global
_journal_date_recd_electronic     2010-06-22
_journal_date_accepted     2010-06-26
_journal_name_full     'Acta Crystallographica, Section E'
_journal_year     2010
_journal_volume     66
_journal_issue      8
_journal_page_first     m866
_journal_page_last     m866
_journal_paper_category     QM
_journal_coeditor_code     RK2217
_publ_contact_author_name     'Juan Chen'
_publ_contact_author_address
;
Department of Chemistry
Taiyuan Normal University
Taiyuan 030031
People's Republic of China
;
_publ_contact_author_email     sdbai@sxu.edu.cn
_publ_contact_author_fax     +86-351-7011743
_publ_contact_author_phone     +86-351-7011743
_publ_section_title
;\
Chloridobis{<i>N</i>-[(dimethylamino)dimethylsilyl]-2,6-dimethylanilido-\
\k^2^<i>N</i>,<i>N</i>'}titanium(III)
;
loop_
    _publ_author_name
    _publ_author_footnote
    _publ_author_address
    'Chen, Juan' .
;
Department of Chemistry
Taiyuan Teachers College
Taiyuan 030031
People's Republic of China
;
