# Supplementary material for: Chloridobis{N-[(dimethyl­amino)­dimethyl­sil­yl]-2,6-dimethyl­anilido-κ2 N,N′}titanium(III)
Source: Acta Crystallogr Sect E Struct Rep Online. 2010 Jul 3;66(Pt 8):m866. doi: 10.1107/S1600536810025092 (PMC3007402; doi:10.1107/S1600536810025092)
Supplement: Supplementary file 2 [file e-66-0m866-Isup2.hkl]

# 
# h,k,l, Fc-squared, Fo-squared, sigma(Fo-squared) and status flag 
# 
data_I
_shelx_title ' s240p in C2/c' 
_shelx_refln_list_code          4 
_shelx_F_calc_maximum      640.29 
_exptl_crystal_F_000      2248.00 
_reflns_d_resolution_high  0.8406 
 
loop_ 
 _symmetry_equiv_pos_as_xyz 
 'x, y, z' 
 '-x, y, -z+1/2' 
 'x+1/2, y+1/2, z' 
 '-x+1/2, y+1/2, -z+1/2' 
 '-x, -y, -z' 
 'x, -y, z-1/2' 
 '-x+1/2, -y+1/2, -z' 
 'x+1/2, -y+1/2, z-1/2' 
 
_cell_length_a    34.1446 
_cell_length_b     9.2718 
_cell_length_c    20.9094 
_cell_angle_alpha  90.000 
_cell_angle_beta  122.894 
_cell_angle_gamma  90.000 
 
_shelx_F_squared_multiplier     1.000 
 
loop_ 
 _refln_index_h 
 _refln_index_k 
 _refln_index_l 
 _refln_F_squared_calc 
 _refln_F_squared_meas 
 _refln_F_squared_sigma 
 _refln_observed_status 
   2   0   0    11109.46     8105.00    165.91 o 
   4   0   0   409968.69   411321.81   3688.75 o 
   6   0   0    18126.74    19392.21    310.72 o 
   8   0   0    30316.81    35522.73    509.09 o 
  10   0   0    27307.64    29564.22    488.94 o 
  12   0   0    10554.05    11822.26    309.28 o 
  14   0   0     3640.14     4117.72    191.06 o 
  16   0   0     4852.95     4785.40    220.51 o 
  18   0   0     1612.18     1356.26    146.23 o 
  20   0   0      117.79      263.78     73.14 o 
  22   0   0      205.37      254.23     72.84 o 
  24   0   0     1361.73     1465.07    174.84 o 
  26   0   0     5638.12     4882.27    365.26 o 
  28   0   0     5013.29     4480.43    281.03 o 
  30   0   0       44.11      150.29     46.85 o 
  32   0   0      326.03      329.07     75.07 o 
  34   0   0     2175.81     2342.76    406.08 o 
   1   1   0    17987.64    20359.61    348.75 o 
   3   1   0    69560.09    76275.04    679.89 o 
   5   1   0     5782.00     6166.06    104.48 o 
   7   1   0    13942.27    14416.88    180.34 o 
   9   1   0     4138.51     5053.62     98.31 o 
  11   1   0    44596.09    47050.45    410.68 o 
  13   1   0    18266.62    20172.43    457.21 o 
  15   1   0     2730.03     2962.75     64.46 o 
  17   1   0    16479.06    16581.61    311.91 o 
  19   1   0     1129.92     1329.60    127.42 o 
  21   1   0      646.48      740.08     85.32 o 
  23   1   0     9587.52     9145.12    343.96 o 
  25   1   0     2816.35     2520.19    139.58 o 
  27   1   0     2927.79     2673.43    148.31 o 
  29   1   0      584.67      673.93     94.96 o 
  31   1   0      131.30      235.83     46.60 o 
  33   1   0      467.28      592.88     76.16 o 
   0   2   0       17.78      132.14     18.02 o 
   2   2   0      817.40      911.42     39.89 o 
   4   2   0      120.66      251.46     26.52 o 
   6   2   0     7735.99     8577.82    149.53 o 
   8   2   0    11817.53    12588.53    196.20 o 
  10   2   0     4930.00     5163.94    111.55 o 
  12   2   0       11.63       47.73     11.93 o 
  14   2   0      161.83      283.92     28.59 o 
  16   2   0     6795.53     7115.64    143.02 o 
  18   2   0     2862.93     2276.21    243.69 o 
  20   2   0     5321.72     4292.35    202.80 o 
  22   2   0      279.66      405.39     74.67 o 
  24   2   0      108.20      172.89     42.78 o 
  26   2   0     2401.86     2309.79    161.47 o 
  28   2   0     6225.09     6021.00    338.49 o 
  30   2   0      266.78      483.22     81.43 o 
  32   2   0      148.71      207.55     46.09 o 
   1   3   0     1101.57     1307.27     54.16 o 
   3   3   0     9003.39    10954.75    182.58 o 
   5   3   0     9024.20     8366.81    160.87 o 
   7   3   0      491.38      672.17     46.54 o 
   9   3   0       49.42       91.47     17.01 o 
  11   3   0      317.66      293.92     38.18 o 
  13   3   0    13659.99    14449.70    230.21 o 
  15   3   0    11349.69    11263.48    205.78 o 
  17   3   0      286.31      457.59     77.62 o 
  19   3   0       59.08       67.22     30.24 o 
  21   3   0      125.10      225.13     53.94 o 
  23   3   0     8106.33     8146.90    301.45 o 
  25   3   0     3856.26     3948.72    213.34 o 
  27   3   0      111.01      270.52     74.07 o 
  29   3   0     3845.79     3813.81    223.65 o 
  31   3   0       37.30      148.28     44.48 o 
   0   4   0     2583.83     3123.51    140.57 o 
   2   4   0     1078.02     1665.92     71.57 o 
   4   4   0       12.97       57.74     15.91 o 
   6   4   0     5152.48     5598.43    147.25 o 
   8   4   0       96.18       78.99     15.25 o 
  10   4   0      769.43     1001.67     62.21 o 
  12   4   0     3101.82     2757.38    111.41 o 
  14   4   0     2954.75     2776.47    104.83 o 
  16   4   0     1864.78     1733.45     89.73 o 
  18   4   0      228.77      289.73     61.64 o 
  20   4   0     2577.82     2165.14    142.50 o 
  22   4   0     2759.72     2452.42    154.55 o 
  24   4   0      707.88     1030.59    107.75 o 
  26   4   0      938.73     1245.97    123.66 o 
  28   4   0        7.26       64.70     45.21 o 
  30   4   0      759.94      774.25    254.63 o 
   1   5   0        3.87      100.95     21.09 o 
   3   5   0       37.02       75.95     17.64 o 
   5   5   0     5363.84     4406.03    135.73 o 
   7   5   0      946.79     1933.24     92.45 o 
   9   5   0     3830.65     4110.90    139.72 o 
  11   5   0     8922.58     8218.98    247.98 o 
  13   5   0     3070.27     2897.64    124.14 o 
  15   5   0      967.89      965.88     72.36 o 
  17   5   0        6.11       23.14     20.97 o 
  19   5   0     3943.97     3669.38    244.13 o 
  21   5   0      481.98      440.40    106.65 o 
  23   5   0     3343.03     2880.75    231.22 o 
  25   5   0        0.12       14.60     49.31 o 
  27   5   0      338.66      326.64     92.13 o 
  29   5   0      156.04      195.05     69.00 o 
   0   6   0     1298.06      729.32     79.82 o 
   2   6   0     1232.72     1041.87     68.43 o 
   4   6   0      875.84      775.85     56.57 o 
   6   6   0      607.55      629.98     82.12 o 
   8   6   0      117.14       75.95     26.98 o 
  10   6   0     4190.50     3581.01    174.14 o 
  12   6   0     1587.51     1340.64    107.83 o 
  14   6   0        3.65       49.90     61.35 o 
  16   6   0     4565.15     4066.65    355.54 o 
  18   6   0      318.25      257.83     88.31 o 
  20   6   0     4606.51     4393.70    283.41 o 
  22   6   0       90.03       79.46     42.48 o 
  24   6   0     4482.43     3684.14    278.83 o 
  26   6   0     2091.13     2378.66    262.24 o 
  28   6   0       54.09      124.11     38.23 o 
   1   7   0     2635.75     2400.44    195.74 o 
   3   7   0     1403.37     1473.25    180.30 o 
   5   7   0     1574.33     1544.37    184.83 o 
   7   7   0     2934.01     3042.24    217.73 o 
   9   7   0      113.64      211.99     94.69 o 
  11   7   0      313.46      284.55     59.37 o 
  13   7   0     2138.62     2152.26    142.17 o 
  15   7   0       97.33      209.07     40.80 o 
  17   7   0       71.59      202.01     46.54 o 
  19   7   0     1094.09     1216.68    173.11 o 
  21   7   0      170.87      181.04     65.08 o 
  23   7   0       62.05      132.50     72.63 o 
  25   7   0       20.94       53.77     34.55 o 
   0   8   0     9745.88     8669.19    586.06 o 
   2   8   0      472.15      414.93    102.57 o 
   4   8   0      432.91      577.17    122.52 o 
   6   8   0      676.27     1026.31    167.91 o 
   8   8   0      121.70      206.16     61.34 o 
  10   8   0       65.34      185.80     75.31 o 
  12   8   0      861.76      882.70    158.88 o 
  14   8   0       23.87       14.86     56.13 o 
  16   8   0     1037.11     1130.87    305.60 o 
  18   8   0      204.86      178.69     49.52 o 
  20   8   0      247.05      253.57     61.67 o 
  22   8   0        4.60       43.67     48.70 o 
   1   9   0     2481.12     2275.55    234.42 o 
   3   9   0     7492.49     6737.42    397.04 o 
   5   9   0        4.76       41.56     99.25 o 
   7   9   0     5377.60     5411.23    342.32 o 
   9   9   0        4.29      107.74     45.02 o 
  11   9   0     2441.15     2480.47    219.64 o 
  13   9   0      272.34      475.63     96.05 o 
  15   9   0      308.56      474.18    114.12 o 
  17   9   0     1543.04     1676.72    187.79 o 
   0  10   0     2264.66     2202.48    391.22 o 
   2  10   0      511.11      600.04    132.14 o 
   4  10   0     5657.21     5304.67    358.67 o 
   6  10   0     4086.13     4118.18    309.20 o 
   8  10   0      231.34      368.46     82.01 o 
  10  10   0      807.18     1140.76    193.67 o 
  12  10   0      112.08      263.26     71.35 o 
  14  10   0     1939.04     2062.65    259.12 o 
   1  11   0       60.88      438.27    117.63 o 
 -33   1   1       14.33       96.73     53.25 o 
 -31   1   1      199.17      242.97     49.41 o 
 -29   1   1     1562.85     1178.78    125.20 o 
 -27   1   1      241.78      302.78     58.48 o 
 -25   1   1      356.89      489.15     78.77 o 
 -23   1   1     8047.44     7174.55    229.59 o 
 -21   1   1     9924.10     9584.08    323.83 o 
 -19   1   1       50.08      116.34     35.32 o 
 -17   1   1     1571.87     1363.71     91.37 o 
 -15   1   1    13966.31    14436.29    197.21 o 
 -13   1   1    28786.34    31217.61    272.11 o 
 -11   1   1     2919.19     3217.10     66.86 o 
  -9   1   1    51715.49    55019.96    386.60 o 
  -7   1   1     1195.79     1285.18     52.30 o 
  -5   1   1    12173.42    11989.11    148.05 o 
  -3   1   1    39357.15    44212.13    530.25 o 
  -1   1   1    16788.10    18101.01    344.62 o 
   1   1   1   142394.56   154546.66   1289.53 o 
   3   1   1      611.62      601.73     35.12 o 
   5   1   1     4248.95     4448.08     92.78 o 
   7   1   1        0.47       83.33     15.45 o 
   9   1   1    68823.28    77513.23    577.48 o 
  11   1   1    10513.68     9928.46    159.80 o 
  13   1   1     2285.37     1674.79     64.65 o 
  15   1   1     3514.05     3527.01     97.29 o 
  17   1   1      777.93      513.75     64.27 o 
  19   1   1       37.01       43.01     25.05 o 
  21   1   1        6.02      145.84     34.98 o 
  23   1   1      564.44      799.80     95.58 o 
  25   1   1        3.76       69.19     29.20 o 
  27   1   1     3054.91     3076.67    160.94 o 
  29   1   1     3037.70     2929.02    156.53 o 
  31   1   1     1701.95     1945.41    253.29 o 
  33   1   1       16.25      331.74    107.92 o 
 -34   2   1        3.70      115.07     75.11 o 
 -32   2   1      216.52      292.26    100.36 o 
 -30   2   1      490.67      629.55    103.24 o 
 -28   2   1     2057.50     2120.02    176.19 o 
 -26   2   1     4174.14     3497.37    240.14 o 
 -24   2   1      145.94      220.93     55.32 o 
 -22   2   1     4556.65     3923.22    192.14 o 
 -20   2   1      512.24      532.04     86.81 o 
 -18   2   1       37.60       73.78     36.35 o 
 -16   2   1     1369.42     1532.69     59.04 o 
 -14   2   1     1125.73     1217.17     53.47 o 
 -12   2   1    27541.70    28553.21    304.22 o 
 -10   2   1    48769.88    52766.25    447.12 o 
  -8   2   1    12287.05    11874.10    182.68 o 
  -6   2   1     1782.62     2076.71     65.38 o 
  -4   2   1     5604.75     6144.27    108.85 o 
  -2   2   1     6070.13     6003.82    166.33 o 
   0   2   1    17767.34    18803.04    585.03 o 
   2   2   1    20678.68    23291.20    348.34 o 
   4   2   1     3171.86     2875.54     94.67 o 
   6   2   1     4860.96     5381.76    144.86 o 
   8   2   1    14001.46    13612.84    253.24 o 
  10   2   1     4051.42     3618.95    110.59 o 
  12   2   1     4337.53     3401.54    112.89 o 
  14   2   1    31028.66    29375.87    390.81 o 
  16   2   1      607.31      806.87    102.74 o 
  18   2   1     1992.54     2076.54    128.90 o 
  20   2   1       99.96      241.38     52.31 o 
  22   2   1     4055.54     4081.91    289.02 o 
  24   2   1     4185.06     3992.23    211.40 o 
  26   2   1      591.83      720.29    110.14 o 
  28   2   1     1002.22     1144.14    144.39 o 
  30   2   1      282.36      266.76     56.23 o 
  32   2   1     1249.50     1325.38    212.11 o 
 -33   3   1      447.22      800.19    113.71 o 
 -31   3   1       82.03      180.28     41.25 o 
 -29   3   1      457.04      614.16    102.06 o 
 -27   3   1     2518.43     2490.81    186.01 o 
 -25   3   1      497.50      608.10    134.67 o 
 -23   3   1       57.28      100.79     31.92 o 
 -21   3   1     2197.49     2080.07    136.93 o 
 -19   3   1      125.17      137.95     40.60 o 
 -17   3   1     1960.32     2061.01    111.71 o 
 -15   3   1     1867.91     1813.04     74.77 o 
 -13   3   1     1811.68     2168.57     80.06 o 
 -11   3   1      172.18      141.24     20.91 o 
  -9   3   1     5294.54     5562.05    149.28 o 
  -7   3   1     4568.66     4892.83    119.78 o 
  -5   3   1    16975.26    19568.29    324.17 o 
  -3   3   1     8608.78     9596.42    159.51 o 
  -1   3   1     9968.57    11350.03    178.21 o 
   1   3   1     2373.50     2831.36     93.70 o 
   3   3   1     3000.42     3558.52    196.37 o 
   5   3   1        1.37       41.60     14.46 o 
   7   3   1    13642.03    12758.55    400.54 o 
   9   3   1     1130.73      816.98     63.13 o 
  11   3   1     1281.38     1038.40     68.39 o 
  13   3   1      152.03      319.01     39.14 o 
  15   3   1    15004.39    14261.24    240.73 o 
  17   3   1       39.13       85.83     33.19 o 
  19   3   1     8043.37     7240.35    263.28 o 
  21   3   1      275.28      293.77     58.65 o 
  23   3   1     3305.07     2695.00    170.22 o 
  25   3   1      453.83      534.62     87.99 o 
  27   3   1     1139.18     1116.33    143.14 o 
  29   3   1     1185.75     1254.06    152.70 o 
  31   3   1      266.04      373.86     88.32 o 
 -32   4   1     2143.30     2305.95    268.40 o 
 -30   4   1     2148.66     1888.50    239.88 o 
 -28   4   1     4676.28     4353.69    304.17 o 
 -26   4   1     1121.50     1082.57    230.48 o 
 -24   4   1     5407.33     5634.66    355.60 o 
 -22   4   1     1626.74     1484.96    123.04 o 
 -20   4   1     9819.57     9532.79    480.02 o 
 -18   4   1     6307.89     5244.17    211.14 o 
 -16   4   1      120.32      176.83     32.18 o 
 -14   4   1    20144.16    20742.71    304.29 o 
 -12   4   1     8531.72     7695.59    186.51 o 
 -10   4   1    13329.50    14310.50    253.62 o 
  -8   4   1     1200.36     1156.51     61.89 o 
  -6   4   1      545.97      224.87     32.26 o 
  -4   4   1     8939.94     9836.88    184.05 o 
  -2   4   1    23436.03    20699.94    285.38 o 
   0   4   1     5883.04     5417.34    134.83 o 
   2   4   1      230.75      307.12     38.40 o 
   4   4   1     4748.08     3621.91    117.91 o 
   6   4   1     1057.96      944.22     62.02 o 
   8   4   1     5323.81     5414.98    154.47 o 
  10   4   1      173.77      420.25     52.56 o 
  12   4   1      625.81      452.32     55.29 o 
  14   4   1    13119.28    14277.73    257.79 o 
  16   4   1        4.97       60.48     14.71 o 
  18   4   1      371.69      443.82     79.72 o 
  20   4   1     6184.81     5776.95    243.62 o 
  22   4   1       20.65      143.51     34.90 o 
  24   4   1     4908.47     4521.60    348.61 o 
  26   4   1     1221.13     1309.74    153.03 o 
  28   4   1      258.44      426.90     70.78 o 
  30   4   1      145.90      112.93     78.61 o 
 -31   5   1     2071.83     2037.48    262.58 o 
 -29   5   1     3376.77     3029.66    257.94 o 
 -27   5   1     1948.63     1955.67    310.76 o 
 -25   5   1     3594.64     3454.16    266.07 o 
 -23   5   1       11.52       62.43     35.11 o 
 -21   5   1     5399.44     5361.31    335.54 o 
 -19   5   1     5892.57     4968.14    282.23 o 
 -17   5   1     7776.23     7280.45    214.97 o 
 -15   5   1    22878.85    21273.29    479.53 o 
 -13   5   1      953.67     1181.14     75.04 o 
 -11   5   1    10565.16    11309.29    416.37 o 
  -9   5   1     1381.63     1830.68    148.70 o 
  -7   5   1     3659.06     3799.40    124.61 o 
  -5   5   1      115.72      155.23     50.50 o 
  -3   5   1      203.79      201.31     62.53 o 
  -1   5   1     8004.12     6933.98    167.86 o 
   1   5   1     3246.16     3897.92    124.96 o 
   3   5   1      996.54     1506.67     76.85 o 
   5   5   1     6253.92     5815.63    165.59 o 
   7   5   1     5304.98     3816.52    138.03 o 
   9   5   1     4183.61     3544.96    134.22 o 
  11   5   1     9876.64     9303.67    264.28 o 
  13   5   1      238.47      462.54     60.55 o 
  15   5   1     1846.95     1831.69     90.61 o 
  17   5   1     1499.10     1508.63    122.98 o 
  19   5   1      120.06      120.36     53.21 o 
  21   5   1     4367.50     4109.90    272.01 o 
  23   5   1        3.38       49.99     40.90 o 
  25   5   1     1182.21     1259.53    190.77 o 
  27   5   1       12.30       96.43     42.82 o 
  29   5   1       79.85      111.23     55.49 o 
 -28   6   1        1.98      129.92     46.01 o 
 -26   6   1      712.97      655.55    256.48 o 
 -24   6   1      244.76      309.48     91.90 o 
 -22   6   1       50.44       47.74     32.36 o 
 -20   6   1       40.49       29.12     36.11 o 
 -18   6   1     4964.63     4571.96    557.36 o 
 -16   6   1     1208.25     1270.28     97.31 o 
 -14   6   1     1319.11     1131.49    100.21 o 
 -12   6   1      580.49      633.02     85.59 o 
 -10   6   1     6624.04     6091.55    321.92 o 
  -8   6   1     3767.33     3230.23    288.31 o 
  -6   6   1      697.23      747.45    127.06 o 
  -4   6   1       30.13       90.09     31.72 o 
  -2   6   1      140.84      337.30     61.51 o 
   0   6   1    13039.91    12966.20    258.70 o 
   2   6   1     6997.02     7333.28    259.39 o 
   4   6   1        3.46      108.09     21.20 o 
   6   6   1       12.99       77.42     23.67 o 
   8   6   1       48.43      168.41     43.44 o 
  10   6   1        6.01       97.46     30.97 o 
  12   6   1     3228.74     3248.67    168.46 o 
  14   6   1     4387.11     4350.89    202.03 o 
  16   6   1      993.51     1176.68    100.95 o 
  18   6   1       21.19       69.86     40.01 o 
  20   6   1     2500.53     2380.54    224.67 o 
  22   6   1     2592.80     2516.28    220.56 o 
  24   6   1      383.23      428.45    104.25 o 
  26   6   1       19.15      108.68     49.65 o 
 -27   7   1       38.15       92.02     35.98 o 
 -25   7   1     3223.15     3125.66    279.81 o 
 -23   7   1     1404.69     1421.54    199.35 o 
 -21   7   1       57.60      165.62     55.86 o 
 -19   7   1       34.59        9.31     26.30 o 
 -17   7   1     1853.03     1998.21    138.29 o 
 -15   7   1     1848.61     2142.81    141.79 o 
 -13   7   1     1273.47     1100.30    124.18 o 
 -11   7   1        0.74       92.42    107.90 o 
  -9   7   1      387.63      421.76     71.48 o 
  -7   7   1      236.06      447.12     73.90 o 
  -5   7   1      373.34      199.85     43.03 o 
  -3   7   1     2089.76     1977.45    175.40 o 
  -1   7   1      184.96      294.36     79.97 o 
   1   7   1     5788.48     5229.27    296.07 o 
   3   7   1     6933.56     6473.99    516.73 o 
   5   7   1        6.12      121.09     45.21 o 
   7   7   1     9093.92     9258.92    399.96 o 
   9   7   1     1317.69     1365.26    161.79 o 
  11   7   1    31211.18    29539.19    632.49 o 
  13   7   1     3507.89     3464.53    188.44 o 
  15   7   1     6080.06     5954.00    254.38 o 
  17   7   1     1775.48     1940.82    310.32 o 
  19   7   1     2666.57     2625.33    237.59 o 
  21   7   1     3725.73     3518.35    267.86 o 
  23   7   1      396.12      463.22    131.24 o 
  25   7   1     2049.53     1755.80    227.75 o 
 -24   8   1        4.28       39.61     31.83 o 
 -22   8   1      377.65      467.85    107.09 o 
 -20   8   1     1154.13     1657.50    212.82 o 
 -18   8   1     1045.96     1292.19    135.04 o 
 -16   8   1     4809.09     4715.08    230.94 o 
 -14   8   1     1271.18     1531.07    193.52 o 
 -12   8   1     2585.90     2621.75    209.87 o 
 -10   8   1       81.47      250.10    127.72 o 
  -8   8   1     2758.33     2288.82    197.68 o 
  -6   8   1     5577.99     4998.27    305.95 o 
  -4   8   1      594.22      704.47    136.21 o 
  -2   8   1     3514.06     3174.97    243.30 o 
   0   8   1     1907.22     1792.65    287.44 o 
   2   8   1     5168.24     4934.85    307.67 o 
   4   8   1     3221.28     3249.12    247.54 o 
   6   8   1       10.10      103.36     41.21 o 
   8   8   1    10371.53    10334.49    453.35 o 
  10   8   1     3833.94     3425.96    253.42 o 
  12   8   1     6541.39     5567.44    322.42 o 
  14   8   1     2764.27     2789.18    213.65 o 
  16   8   1      208.63      536.08    120.93 o 
  20   8   1     1803.54     1965.52    203.11 o 
  22   8   1     1463.23     1117.28    375.12 o 
 -17   9   1     3635.53     3001.84    310.74 o 
 -15   9   1       92.68      125.06    141.34 o 
 -13   9   1     2796.58     2325.83    204.65 o 
 -11   9   1     1274.83     1462.75    200.77 o 
  -9   9   1     4478.69     4437.44    300.91 o 
  -7   9   1      698.17      856.59    161.13 o 
  -5   9   1     6741.38     5921.28    358.63 o 
  -3   9   1       39.19      170.71     80.27 o 
  -1   9   1      401.54      482.85    112.85 o 
   1   9   1      801.14      585.36    123.85 o 
   3   9   1        0.12      163.14     61.78 o 
   5   9   1     3040.52     2822.34    238.91 o 
   7   9   1     4009.41     3586.69    272.90 o 
   9   9   1     1251.16     1280.53    193.43 o 
  11   9   1     2300.81     2219.83    220.78 o 
  13   9   1       24.53      138.82     81.71 o 
  15   9   1     2867.93     2636.02    208.45 o 
 -14  10   1        4.57      -35.14    153.73 o 
 -12  10   1     1072.84     1199.64    203.66 o 
 -10  10   1       81.74      208.86     59.99 o 
  -8  10   1     1204.93     1284.65    199.40 o 
  -6  10   1      129.36      219.53    177.04 o 
  -4  10   1     3044.99     3028.21    342.93 o 
  -2  10   1     2067.85     1980.98    259.78 o 
   0  10   1     1081.22      924.17    180.34 o 
   2  10   1      658.19      715.55    174.35 o 
   4  10   1       22.53       61.02     93.06 o 
   6  10   1     1702.85     1466.07    231.35 o 
   8  10   1      158.97       46.94     69.12 o 
  10  10   1     1504.06     1692.24    240.14 o 
  12  10   1       14.72      143.43     63.56 o 
  -3  11   1      500.39      482.72    168.78 o 
  -1  11   1      211.06      305.14     89.43 o 
   1  11   1       24.58      296.49     87.08 o 
 -34   0   2      686.25      813.87    150.42 o 
 -32   0   2       34.04      128.41     43.67 o 
 -30   0   2     2093.19     1866.37    216.08 o 
 -28   0   2       92.03      111.85     53.12 o 
 -26   0   2     1936.60     1886.00    184.26 o 
 -24   0   2      108.91      301.46     76.58 o 
 -22   0   2    26829.15    26212.58   1951.13 o 
 -20   0   2     7541.30     6651.25    288.58 o 
 -18   0   2    15036.08    15899.63    433.38 o 
 -16   0   2    13391.70    15720.03    405.43 o 
 -14   0   2    45380.30    46444.25    722.76 o 
 -12   0   2    20957.81    22641.05    443.67 o 
 -10   0   2     1616.97     1869.61    190.45 o 
  -8   0   2    43501.34    48725.70    625.48 o 
  -6   0   2    43684.52    47571.19    553.67 o 
  -4   0   2    70685.92    77794.22   1978.17 o 
  -2   0   2    27231.52    29086.60    364.84 o 
   0   0   2    45052.01    48375.34    558.41 o 
   2   0   2    20009.92    21654.28    342.15 o 
   4   0   2        0.68       62.32     32.19 o 
   6   0   2    30819.18    34393.45    576.36 o 
   8   0   2     8776.83    10834.91    407.35 o 
  10   0   2    47718.26    58609.17   1486.21 o 
  12   0   2     3763.87     3171.29    104.62 o 
  14   0   2    13790.27     9751.68    201.50 o 
  16   0   2      100.86      180.85     71.19 o 
  18   0   2    10324.18    10486.74    361.63 o 
  20   0   2      586.61      800.82    120.64 o 
  22   0   2    40600.33    41073.12    842.21 o 
  24   0   2     5063.22     5226.59    283.90 o 
  26   0   2      899.96     1143.59    158.63 o 
  28   0   2     5413.90     5443.37    503.93 o 
  30   0   2      457.21      714.75    221.18 o 
  32   0   2     6928.47     7061.23    616.19 o 
 -35   1   2       24.31      155.80     36.42 o 
 -33   1   2       70.92      138.12     33.85 o 
 -31   1   2        0.53       25.07     23.59 o 
 -29   1   2      364.80      568.52     87.42 o 
 -27   1   2      483.59      562.18     83.37 o 
 -25   1   2      943.37      973.93    103.51 o 
 -23   1   2     2822.07     2694.21    135.32 o 
 -21   1   2       37.29      103.24     29.44 o 
 -19   1   2      133.98      154.72     37.69 o 
 -17   1   2     1036.65     1280.74     89.84 o 
 -15   1   2     8571.01     8918.23    145.65 o 
 -13   1   2     2363.04     2454.06     69.54 o 
 -11   1   2    32302.92    36527.28    294.35 o 
  -9   1   2     4230.61     4382.25     86.63 o 
  -7   1   2     1379.84     1522.45     46.60 o 
  -5   1   2    46041.59    51205.42    714.53 o 
  -3   1   2    18010.74    20402.99    306.05 o 
  -1   1   2     7554.28     8148.37    126.36 o 
   1   1   2     4736.20     4772.90    103.30 o 
   3   1   2     4612.12     5351.19    122.51 o 
   5   1   2    28192.02    30422.16    324.07 o 
   7   1   2    12884.05    12835.47    220.41 o 
   9   1   2     3342.40     3021.90     81.80 o 
  11   1   2     7563.61     7684.02    144.73 o 
  13   1   2      502.52      547.71     42.52 o 
  15   1   2    12703.02    12122.72    202.94 o 
  17   1   2     1407.90     1350.89     92.75 o 
  19   1   2     5284.38     4818.26    175.13 o 
  21   1   2    11693.89    10052.60    284.39 o 
  23   1   2     3246.84     2995.54    149.27 o 
  25   1   2     7894.52     7424.71    247.81 o 
  27   1   2      162.75      112.59     44.58 o 
  29   1   2     2064.22     2142.95    263.05 o 
  31   1   2       51.16      163.98     57.17 o 
 -34   2   2        2.61      131.79     40.54 o 
 -32   2   2      105.97      153.53     49.71 o 
 -30   2   2     1166.99     1064.36    139.08 o 
 -28   2   2       76.39      126.29     45.62 o 
 -26   2   2      889.58      897.62    140.76 o 
 -24   2   2     4725.13     4281.65    178.46 o 
 -22   2   2     1608.91     1678.32    112.07 o 
 -20   2   2      103.61      165.23     43.21 o 
 -18   2   2     1134.55     1058.58    106.56 o 
 -16   2   2     4829.96     4540.10    106.72 o 
 -14   2   2     3930.44     3227.15     87.62 o 
 -12   2   2     1373.04     1439.12     55.52 o 
 -10   2   2     2335.59     3263.34     82.48 o 
  -8   2   2      832.38     1179.56     57.85 o 
  -6   2   2    67325.20    72715.92    699.82 o 
  -4   2   2    12186.75    13825.63    281.76 o 
  -2   2   2    22452.19    24513.63    397.09 o 
   0   2   2    12590.80    14512.18    217.80 o 
   2   2   2    27588.74    30282.53    373.65 o 
   4   2   2     8520.35     8402.15    180.78 o 
   6   2   2      735.88      898.72     82.67 o 
   8   2   2    30514.62    33871.84    388.59 o 
  10   2   2    18420.86    17505.80    271.85 o 
  12   2   2     1435.59     1719.18     91.85 o 
  14   2   2     1192.29     1032.44     71.79 o 
  16   2   2     3243.07     2521.14    276.52 o 
  18   2   2     1214.32     1453.31    121.99 o 
  20   2   2     2147.29     2075.60    139.72 o 
  22   2   2      633.43      723.05    106.66 o 
  24   2   2      398.64      424.79     82.23 o 
  26   2   2      302.99      376.59     70.78 o 
  28   2   2      256.93      372.34    104.82 o 
  30   2   2       37.48      172.12     48.47 o 
 -33   3   2      296.58      460.20    147.52 o 
 -31   3   2      573.81      624.69     91.91 o 
 -29   3   2     2995.95     2722.35    196.47 o 
 -27   3   2    15534.31    14141.15    437.98 o 
 -25   3   2     3880.41     3482.76    289.02 o 
 -23   3   2    13422.51    11978.72    379.66 o 
 -21   3   2       54.05       94.71     30.42 o 
 -19   3   2     8831.79     9136.33    596.79 o 
 -17   3   2     8643.61     8341.49    171.80 o 
 -15   3   2     6995.56     8491.34    169.16 o 
 -13   3   2     5290.31     3957.45    112.53 o 
 -11   3   2     2416.41     4422.28    121.66 o 
  -9   3   2      703.99     1036.32     52.50 o 
  -7   3   2    14677.14    15457.81    237.21 o 
  -5   3   2      347.09      421.95     40.73 o 
  -3   3   2    12001.29    11659.83    190.15 o 
  -1   3   2   135118.84   141593.84   2643.06 o 
   1   3   2    15246.00    15819.06    262.26 o 
   3   3   2     5784.67     4809.95    141.31 o 
   5   3   2      129.05      292.79     62.19 o 
   7   3   2    13680.97    15646.24    417.88 o 
   9   3   2    16679.22    17609.27    338.36 o 
  11   3   2      248.34      552.21     92.03 o 
  13   3   2     3372.37     3335.63    127.15 o 
  15   3   2      133.37      222.05     37.52 o 
  17   3   2     3300.70     2991.91    160.10 o 
  19   3   2        4.42       75.33     32.63 o 
  21   3   2      779.08      834.46    110.48 o 
  23   3   2     1271.68     1180.27    134.64 o 
  25   3   2     1942.18     2068.55    169.71 o 
  27   3   2      621.15      807.58    169.14 o 
  29   3   2      105.13      173.88     79.44 o 
 -32   4   2      355.32      370.71     99.74 o 
 -30   4   2     1979.28     1899.99    242.30 o 
 -28   4   2     1277.76     1170.25    189.88 o 
 -26   4   2     1405.44     1584.64    221.61 o 
 -24   4   2    10065.38     9402.45    419.21 o 
 -22   4   2      818.00      957.62    114.86 o 
 -20   4   2     8080.36     7928.73    304.20 o 
 -18   4   2      722.77      791.89     53.76 o 
 -16   4   2     1232.72     1473.61     75.42 o 
 -14   4   2      528.29      476.04     52.20 o 
 -12   4   2     1353.08     1437.47     72.88 o 
 -10   4   2      288.82      501.91     57.65 o 
  -8   4   2     9279.57     9414.14    245.94 o 
  -6   4   2      621.10      624.27    102.95 o 
  -4   4   2    14754.49    14758.20    327.08 o 
  -2   4   2    11721.04    15359.11    250.73 o 
   0   4   2    12395.24    12269.44    238.29 o 
   2   4   2     7445.03     5623.88    163.63 o 
   4   4   2     2285.90     3097.57    126.42 o 
   6   4   2     6611.59     6298.89    191.35 o 
   8   4   2       52.85       98.18     26.08 o 
  10   4   2    16241.68    18350.43    374.84 o 
  12   4   2       98.29      373.12     64.93 o 
  14   4   2     7416.66     7538.39    185.95 o 
  16   4   2     5028.72     5056.60    213.89 o 
  18   4   2     1320.47     1467.39    121.02 o 
  20   4   2      685.23      739.34    100.92 o 
  22   4   2      168.23      260.38     55.05 o 
  24   4   2        3.47       60.59     47.00 o 
  26   4   2       76.24      145.90     44.01 o 
  28   4   2       20.18      112.91     50.76 o 
 -31   5   2       18.78        4.33     51.36 o 
 -29   5   2     2131.09     2280.95    268.72 o 
 -27   5   2     2502.12     2573.01    247.88 o 
 -25   5   2     1513.53     1466.01    196.17 o 
 -23   5   2     1686.06     1778.62    211.58 o 
 -21   5   2     2146.10     2042.10    198.30 o 
 -19   5   2     7837.50     6996.52    333.97 o 
 -17   5   2       18.11       74.19     30.87 o 
 -15   5   2       19.49       70.01     33.89 o 
 -13   5   2        6.25       18.25     43.12 o 
 -11   5   2      132.93      207.73     42.28 o 
  -9   5   2     9246.17    10064.67    209.79 o 
  -7   5   2     6469.73     6289.17    152.29 o 
  -5   5   2     1832.38     1566.07     69.24 o 
  -3   5   2     1408.62     1583.16     73.06 o 
  -1   5   2    15166.82    15849.79    797.99 o 
   1   5   2    17803.46    21001.33    525.81 o 
   3   5   2     6626.66     6857.72    180.56 o 
   5   5   2     1982.90     2249.92    105.01 o 
   7   5   2     3221.48     2509.74    115.99 o 
   9   5   2     3778.59     3334.30    136.14 o 
  11   5   2      621.98      298.18     50.73 o 
  13   5   2      600.43      827.76     83.47 o 
  15   5   2      110.01      127.23     26.68 o 
  17   5   2     8393.34     7414.83    273.33 o 
  19   5   2     1703.24     1415.17    118.98 o 
  21   5   2     1709.88     1362.70    182.17 o 
  23   5   2      475.92      620.89    146.70 o 
  25   5   2      247.19      482.51    118.43 o 
  27   5   2      526.74      523.70    110.17 o 
 -30   6   2     2885.06     2682.69    311.17 o 
 -28   6   2     1713.20     1577.22    228.46 o 
 -26   6   2     3717.70     3251.12    264.37 o 
 -24   6   2     2967.86     2878.03    239.17 o 
 -22   6   2       24.59       16.40     54.27 o 
 -20   6   2      390.73      388.15    102.63 o 
 -18   6   2      202.55      367.43     92.01 o 
 -16   6   2     1111.48     1295.88    100.99 o 
 -14   6   2      272.86      524.89     77.11 o 
 -12   6   2     1125.38     1065.86    183.91 o 
 -10   6   2      137.99      265.79     56.26 o 
  -8   6   2       17.52      115.27     35.14 o 
  -6   6   2       69.63       86.94     27.85 o 
  -4   6   2     4568.77     5001.40    203.18 o 
  -2   6   2    14186.16    13834.23   1254.88 o 
   0   6   2     1917.64     2351.24    133.38 o 
   2   6   2    23099.03    23854.24   1795.95 o 
   4   6   2      147.36      260.18     42.79 o 
   6   6   2    13802.00    13605.01    328.01 o 
   8   6   2      417.81      667.39     67.64 o 
  10   6   2     4805.40     4426.48    299.84 o 
  12   6   2     8483.88     7629.65    275.27 o 
  14   6   2       75.74      174.42     92.87 o 
  16   6   2     1688.05     1835.73    267.32 o 
  18   6   2      294.69      567.76    124.45 o 
  20   6   2     1658.99     1582.03    202.91 o 
  22   6   2     2110.55     2443.38    256.81 o 
  24   6   2        2.16       98.72     43.83 o 
  26   6   2       58.02       45.50     41.35 o 
 -27   7   2      340.11      577.96    129.52 o 
 -25   7   2        0.76       36.49     31.63 o 
 -23   7   2     2010.81     1579.20    236.88 o 
 -21   7   2     5689.61     5225.67    387.96 o 
 -19   7   2      125.32      123.47     45.08 o 
 -17   7   2     1422.02     1652.47    126.27 o 
 -15   7   2      479.55      768.23     99.42 o 
 -13   7   2      899.09     1054.29    119.69 o 
 -11   7   2     1719.42     1729.31    131.26 o 
  -9   7   2     1413.14     1363.62    122.16 o 
  -7   7   2     4159.49     3539.82    181.68 o 
  -5   7   2     1493.93     1081.78    106.62 o 
  -3   7   2       58.95       59.22     24.47 o 
  -1   7   2      919.13      709.37    136.37 o 
   1   7   2      677.88      832.98    145.73 o 
   3   7   2     2365.07     2270.41    193.89 o 
   5   7   2        4.01      196.85    101.93 o 
   7   7   2      744.41      929.73    148.66 o 
   9   7   2      296.62      416.34     64.24 o 
  11   7   2        0.28       93.10    106.91 o 
  13   7   2     1357.90     1310.53    136.90 o 
  15   7   2     1392.68     1546.97    124.56 o 
  17   7   2      515.71      365.63    122.57 o 
  19   7   2     2804.68     2674.65    242.07 o 
  21   7   2      795.30      907.28    164.24 o 
  23   7   2      287.16      411.31    103.60 o 
 -24   8   2       99.73      158.43     53.33 o 
 -22   8   2       11.76       39.84     40.05 o 
 -20   8   2      141.28      236.87     69.40 o 
 -18   8   2      280.09      549.74     95.30 o 
 -16   8   2     2918.03     2549.93    165.06 o 
 -14   8   2       58.61       87.32     46.67 o 
 -12   8   2      999.10     1098.87    200.56 o 
 -10   8   2     8257.93     7526.90    422.01 o 
  -8   8   2      220.95      364.70     81.62 o 
  -6   8   2     3178.88     3042.96    238.66 o 
  -4   8   2     1569.57     1284.99    185.28 o 
  -2   8   2    11433.86    10403.75    459.81 o 
   0   8   2     2550.93     2286.59    209.30 o 
   2   8   2     3407.24     3221.63    249.46 o 
   4   8   2     4074.70     3206.51    247.31 o 
   6   8   2      702.63      737.65    142.68 o 
   8   8   2     1796.78     2057.31    207.19 o 
  10   8   2     2223.53     2028.20    203.66 o 
  12   8   2     2797.99     2532.55    209.08 o 
  14   8   2      989.49      819.83    141.12 o 
  18   8   2      258.23      545.99    165.09 o 
  20   8   2     1235.98     1247.53    264.51 o 
 -21   9   2      280.78      231.92     89.14 o 
 -17   9   2      320.88      402.41     81.41 o 
 -15   9   2     4380.94     3999.68    589.53 o 
 -13   9   2      504.11      544.29    122.81 o 
 -11   9   2     6673.10     6060.31    359.22 o 
  -9   9   2      292.00      385.15     95.66 o 
  -7   9   2     3280.03     3117.77    252.29 o 
  -5   9   2     1918.57     2061.24    248.77 o 
  -3   9   2       22.46      153.96     93.26 o 
  -1   9   2     3672.74     2807.29    244.67 o 
   1   9   2     1054.26     1037.45    311.79 o 
   3   9   2     1181.32     1177.55    198.06 o 
   5   9   2     3003.38     2702.18    239.71 o 
   7   9   2      116.56      313.78     80.53 o 
   9   9   2     2302.77     2000.35    281.87 o 
  11   9   2     2019.84     1675.54    216.23 o 
  13   9   2      117.05      187.50     67.68 o 
  15   9   2     3723.76     3851.13    380.07 o 
 -14  10   2      863.46     1058.30    199.94 o 
 -12  10   2      508.11      578.20    125.91 o 
 -10  10   2     2940.13     3010.87    253.88 o 
  -8  10   2     4268.26     3950.18    302.57 o 
  -6  10   2      954.11     1016.37    187.94 o 
  -4  10   2     1420.90     1445.62    326.44 o 
  -2  10   2     1637.43     1382.44    226.74 o 
   0  10   2      134.36      177.06     74.90 o 
   2  10   2     2618.56     2476.03    291.09 o 
   4  10   2      118.68      224.06     72.43 o 
   6  10   2      371.23      492.47    101.39 o 
   8  10   2     1510.86     1907.65    290.95 o 
  10  10   2     1152.68     1221.71    195.58 o 
  12  10   2      624.04      763.66    141.85 o 
 -35   1   3      983.70      992.39    120.01 o 
 -33   1   3       74.50      194.01     44.61 o 
 -31   1   3      292.43      337.47     68.65 o 
 -29   1   3     4067.38     3733.25    180.09 o 
 -27   1   3     4965.22     4522.58    192.96 o 
 -25   1   3        2.50       99.56     31.00 o 
 -23   1   3     7349.62     6709.03    322.76 o 
 -21   1   3      238.19      228.56     44.82 o 
 -19   1   3    26522.90    26583.80    414.34 o 
 -17   1   3    15181.78    16911.14    275.16 o 
 -15   1   3    41856.75    40143.65    334.42 o 
 -13   1   3    45480.34    48672.72    425.28 o 
 -11   1   3    12214.22    12676.38    170.41 o 
  -9   1   3     4199.47     3978.03     84.72 o 
  -7   1   3    10875.77    12009.26    222.50 o 
  -5   1   3    27147.09    30384.93    334.07 o 
  -3   1   3    11188.33    13263.68    185.19 o 
  -1   1   3     6578.44     6885.39    130.59 o 
   1   1   3     9979.97    11144.42    189.12 o 
   3   1   3    24814.91    27449.94    356.76 o 
   5   1   3     1570.51     1377.25     56.96 o 
   7   1   3    11941.00    11870.32    195.36 o 
   9   1   3     9528.78     8469.06    148.41 o 
  11   1   3     1161.38     1350.63     69.58 o 
  13   1   3    21711.27    19163.05    263.48 o 
  15   1   3     3542.07     3090.62    125.00 o 
  17   1   3     2606.71     2390.41    115.72 o 
  19   1   3       91.73      192.73     37.80 o 
  21   1   3     8231.37     7989.66    239.83 o 
  23   1   3    13903.43    14454.07    341.77 o 
  25   1   3      193.45      486.22    120.49 o 
  27   1   3      437.41      485.17    114.73 o 
  29   1   3       37.84      191.40     63.25 o 
  31   1   3     2044.49     2531.89    233.11 o 
 -34   2   3       22.50      102.45     60.96 o 
 -32   2   3      469.69      536.67     97.04 o 
 -30   2   3       29.22       77.68     46.77 o 
 -28   2   3     1687.93     1553.96    125.72 o 
 -26   2   3     3454.18     3234.16    159.58 o 
 -24   2   3     1060.77     1180.69    100.13 o 
 -22   2   3        7.72       65.95     27.64 o 
 -20   2   3     3051.41     2940.84    134.72 o 
 -18   2   3     2737.00     2380.68     70.48 o 
 -16   2   3    18078.75    17097.29    229.52 o 
 -14   2   3     2136.88     2682.14     80.02 o 
 -12   2   3     3513.41     3284.48     98.81 o 
 -10   2   3     1010.38      613.20     39.92 o 
  -8   2   3     4125.34     4516.42    112.55 o 
  -6   2   3     2024.19     2208.11    173.73 o 
  -4   2   3    12496.45    15357.14    311.53 o 
  -2   2   3    22899.67    25694.28    313.78 o 
   0   2   3    27725.38    31198.73    435.83 o 
   2   2   3     2762.37     2574.20     95.43 o 
   4   2   3     4038.80     3783.85    124.89 o 
   6   2   3    17436.17    20337.56    463.07 o 
   8   2   3     5824.79     6225.92    150.76 o 
  10   2   3    42104.25    40348.80    467.16 o 
  12   2   3    14891.86    16708.96    287.08 o 
  14   2   3     1044.44     1007.20     72.88 o 
  16   2   3      173.38      229.25     49.42 o 
  18   2   3       90.48      226.35     50.17 o 
  20   2   3     2529.63     2245.73    173.12 o 
  22   2   3     1087.12     1246.02    137.81 o 
  24   2   3     1923.57     1899.93    146.39 o 
  26   2   3     2001.06     1906.34    213.41 o 
  28   2   3        4.71       93.40     50.20 o 
  30   2   3     1441.25     1559.10    228.08 o 
 -35   3   3      715.74      951.05    172.63 o 
 -33   3   3        5.31       24.66     42.65 o 
 -31   3   3       11.24      124.92     73.94 o 
 -29   3   3     1585.52     1730.46    150.92 o 
 -27   3   3     2087.48     2371.52    172.40 o 
 -25   3   3       80.03      168.79     69.12 o 
 -23   3   3       70.99       78.87     33.99 o 
 -21   3   3     1503.76     1412.76    119.44 o 
 -19   3   3      598.04      581.79    137.61 o 
 -17   3   3      423.05      433.20     39.30 o 
 -15   3   3      559.53      868.71     50.61 o 
 -13   3   3     4885.44     4412.62    113.17 o 
 -11   3   3      106.92      456.42     39.72 o 
  -9   3   3     6629.83     7004.95    156.35 o 
  -7   3   3    12823.21    12143.02    313.82 o 
  -5   3   3    16213.76    15138.06    349.52 o 
  -3   3   3        2.40      145.89     34.91 o 
  -1   3   3      560.74     1080.49     57.04 o 
   1   3   3     8125.16     9482.88    216.47 o 
   3   3   3     2481.73     4032.23    135.51 o 
   5   3   3      628.86     1062.13     71.37 o 
   7   3   3       15.65       55.10     17.74 o 
   9   3   3      149.95       93.27     28.59 o 
  11   3   3       37.23      124.84     28.04 o 
  13   3   3       13.60       77.25     25.00 o 
  15   3   3       31.70       92.75     26.51 o 
  17   3   3      197.61      321.69     58.52 o 
  19   3   3      592.98      486.12     84.05 o 
  21   3   3     4536.91     4194.49    211.97 o 
  23   3   3     1293.83     1188.96    138.95 o 
  25   3   3      368.36      456.63    150.84 o 
  27   3   3      266.05      427.14    199.11 o 
  29   3   3     1481.76     1532.51    231.72 o 
 -34   4   3      838.25      901.64    173.37 o 
 -32   4   3     2356.39     2230.23    269.89 o 
 -30   4   3      762.63      702.62    156.91 o 
 -28   4   3      784.88      915.06    168.99 o 
 -26   4   3    12799.12    10597.48    957.72 o 
 -24   4   3     6004.38     5562.79    399.72 o 
 -22   4   3     5044.49     4805.63    281.82 o 
 -20   4   3      191.97      128.90     35.33 o 
 -18   4   3     5107.56     5127.69    142.13 o 
 -16   4   3    30282.75    29447.65    420.65 o 
 -14   4   3     3578.93     3970.17    128.41 o 
 -12   4   3     1752.22      877.65     70.33 o 
 -10   4   3        4.31       37.49     17.52 o 
  -8   4   3      715.87      697.43     40.61 o 
  -6   4   3    12642.21    10128.43    309.92 o 
  -4   4   3     5385.31     5909.59    131.60 o 
  -2   4   3    24190.42    22253.84    338.22 o 
   0   4   3    19829.14    22215.61    352.33 o 
   2   4   3     1789.25     2554.39    113.66 o 
   4   4   3      293.31      257.32     46.59 o 
   6   4   3    16108.01    17396.22    349.52 o 
   8   4   3    23160.14    22483.17    420.56 o 
  10   4   3    34081.09    34647.36    561.09 o 
  12   4   3       69.20      221.19     50.65 o 
  14   4   3     5181.04     5349.98    179.72 o 
  16   4   3     2429.72     2037.89    130.75 o 
  18   4   3    14187.64    15190.46    407.50 o 
  20   4   3      416.00      330.35     70.67 o 
  22   4   3      185.84      191.80     48.97 o 
  24   4   3      147.26      229.81     68.37 o 
  26   4   3       48.05       99.10    164.87 o 
  28   4   3      945.37     1044.45    165.43 o 
 -31   5   3      186.14      144.07     69.74 o 
 -29   5   3     5487.56     5207.33    393.53 o 
 -27   5   3      535.07      643.90    137.92 o 
 -25   5   3     1648.37     1628.63    261.85 o 
 -23   5   3     2025.24     1686.53    201.13 o 
 -21   5   3      170.06      216.93     64.46 o 
 -19   5   3     3944.18     3655.85    178.51 o 
 -17   5   3     8896.70     8241.33    228.21 o 
 -15   5   3     1478.71     1621.69    111.40 o 
 -13   5   3    32631.89    31555.21   1182.44 o 
 -11   5   3     5022.03     4388.29    184.03 o 
  -9   5   3    25243.40    27386.00    496.35 o 
  -7   5   3     5312.65     4800.17    190.19 o 
  -5   5   3    12822.07    13118.67    216.15 o 
  -3   5   3     8372.95     8538.03    179.60 o 
  -1   5   3     1477.79     1820.15     89.74 o 
   1   5   3    10405.41    11617.42    264.92 o 
   3   5   3    29666.88    30310.06    487.17 o 
   5   5   3    10121.03    11384.82    290.50 o 
   7   5   3    24441.89    25745.52    469.24 o 
   9   5   3      609.67      685.31    143.71 o 
  11   5   3     7630.44     7713.62    258.85 o 
  13   5   3        7.29       69.49     26.15 o 
  15   5   3     5190.74     5112.52    225.46 o 
  17   5   3        5.95      108.47     41.42 o 
  19   5   3      282.21      408.37     72.61 o 
  21   5   3      952.60     1069.44    109.25 o 
  23   5   3      233.92      394.05     87.46 o 
  25   5   3       32.53       83.36     73.04 o 
  27   5   3      109.48      -15.27     65.61 o 
 -30   6   3     1083.25     1187.89    198.97 o 
 -28   6   3      345.35      236.16     71.59 o 
 -26   6   3       49.29      179.09    144.23 o 
 -24   6   3     2020.77     1521.20    202.64 o 
 -22   6   3     3118.19     2708.00    217.74 o 
 -20   6   3    16752.44    16178.51    791.19 o 
 -18   6   3      279.26      291.04     52.52 o 
 -16   6   3     3408.91     3320.25    169.35 o 
 -14   6   3      788.28      739.24    185.95 o 
 -12   6   3    13366.99    11804.88    334.03 o 
 -10   6   3     8930.61     7904.29    780.45 o 
  -8   6   3     2547.80     2161.98    297.78 o 
  -6   6   3     3648.92     3058.84    463.18 o 
  -4   6   3     2650.00     2498.55    459.87 o 
  -2   6   3     2417.49     1588.62    180.50 o 
   0   6   3      702.55      805.86     84.98 o 
   2   6   3     2672.55     3485.41    176.07 o 
   4   6   3     2730.05     3795.72    146.28 o 
   6   6   3      752.08      900.98     79.84 o 
   8   6   3     6826.68     6452.17    210.08 o 
  10   6   3      493.99      588.66     79.19 o 
  12   6   3        0.81      141.55     33.07 o 
  14   6   3     2157.35     1949.62    129.74 o 
  16   6   3     3578.67     3355.00    236.44 o 
  18   6   3      375.85      371.55     90.68 o 
  20   6   3     1547.51     1766.62    210.99 o 
  22   6   3      391.60      466.93    133.70 o 
  24   6   3      403.53      530.45    112.85 o 
 -27   7   3      320.42      399.34    107.05 o 
 -25   7   3      127.61      100.61     67.27 o 
 -23   7   3      922.19      748.70    150.11 o 
 -21   7   3     1321.24     1162.89    177.84 o 
 -19   7   3      379.28      640.50     76.64 o 
 -17   7   3     5392.51     4908.37    225.43 o 
 -15   7   3     1062.35     1110.46    125.32 o 
 -13   7   3     7213.87     6619.47    263.24 o 
 -11   7   3     7678.60     6740.72    321.72 o 
  -9   7   3    10590.25    10091.11    326.30 o 
  -7   7   3      305.88      359.05     72.37 o 
  -5   7   3     5204.59     4364.39    204.94 o 
  -3   7   3     2964.96     2934.36    192.08 o 
  -1   7   3    13450.88    12775.08    499.39 o 
   1   7   3       64.38       14.84     42.71 o 
   3   7   3     1247.23     1409.05    184.72 o 
   5   7   3      620.36      587.48    120.67 o 
   7   7   3     6601.65     5729.34    315.16 o 
   9   7   3       28.97      117.89     88.93 o 
  11   7   3     1031.35     1147.46    126.85 o 
  13   7   3     1125.73     1501.42    184.11 o 
  15   7   3      390.24      570.42     93.65 o 
  17   7   3      118.89      179.83     53.54 o 
  19   7   3      484.57      549.62    112.59 o 
  21   7   3      663.49      888.33    232.34 o 
  23   7   3       81.43      173.47     71.19 o 
 -24   8   3      135.22      129.08     51.64 o 
 -22   8   3     1200.42     1000.58    174.30 o 
 -20   8   3     1532.23     1389.09    272.35 o 
 -18   8   3      138.51      220.55     41.39 o 
 -16   8   3      447.72      500.39     81.92 o 
 -14   8   3        0.89       87.22     29.20 o 
 -12   8   3      245.29      234.21     51.91 o 
 -10   8   3     1540.27     1636.20    137.26 o 
  -8   8   3      140.79      137.51     81.92 o 
  -6   8   3       22.42      112.23     52.35 o 
  -4   8   3      242.50      284.11     92.46 o 
  -2   8   3     3441.19     3026.12    241.60 o 
   0   8   3       43.33       28.23     66.85 o 
   2   8   3      832.63     1093.32    185.26 o 
   4   8   3      377.20      375.10     96.17 o 
   6   8   3     2769.30     2537.74    293.82 o 
   8   8   3       29.52      147.36     92.85 o 
  10   8   3     1322.35     1521.41    200.06 o 
  12   8   3      592.90      877.95    153.14 o 
  14   8   3     1262.00     1396.12    246.99 o 
  18   8   3      291.84      293.83    118.44 o 
  20   8   3     2377.09     2892.47    326.01 o 
 -21   9   3      100.36      215.42     73.46 o 
 -19   9   3      380.47      530.30     99.88 o 
 -17   9   3       37.45      209.08     47.99 o 
 -15   9   3      305.88      380.53     88.73 o 
 -13   9   3       12.72       21.42     59.84 o 
 -11   9   3      469.99      502.83    113.35 o 
  -9   9   3     1484.84     1434.69    207.11 o 
  -7   9   3     1119.02     1420.71    210.07 o 
  -5   9   3        0.05      123.17    134.95 o 
  -3   9   3      392.52      450.56    121.44 o 
  -1   9   3     3618.99     3520.19    276.50 o 
   1   9   3      931.69      783.83    158.13 o 
   3   9   3      716.21      708.26    143.88 o 
   5   9   3      919.86     1123.18    187.20 o 
   7   9   3       56.43      147.44     71.19 o 
   9   9   3     1527.80     1491.26    211.82 o 
  11   9   3      876.90      636.71    121.67 o 
  13   9   3     1161.02     1399.39    199.69 o 
  15   9   3      794.83      899.65    109.78 o 
 -16  10   3      608.11     1030.60    173.75 o 
 -14  10   3      132.84      314.09     71.19 o 
 -12  10   3     1700.44     2096.59    257.58 o 
 -10  10   3      206.83      249.94    166.31 o 
  -8  10   3     1637.17     1667.85    243.27 o 
  -6  10   3     1392.86     1535.57    258.75 o 
  -4  10   3      216.13      547.56    139.69 o 
  -2  10   3     3470.70     2726.96    252.61 o 
   0  10   3       10.32      128.15     57.77 o 
   2  10   3      913.65     1055.47    200.23 o 
   4  10   3        8.84       89.46     63.36 o 
   6  10   3      342.76      463.60    103.11 o 
   8  10   3       54.17       82.66     54.47 o 
  10  10   3        3.82       73.03     39.92 o 
 -36   0   4      850.44      927.00    171.80 o 
 -34   0   4      224.10      155.11     60.46 o 
 -32   0   4     2228.93     1898.27    223.40 o 
 -30   0   4      374.96      562.03    119.85 o 
 -28   0   4    21655.71    19847.55    604.31 o 
 -26   0   4    34342.10    32338.23    760.25 o 
 -24   0   4     9715.71     9395.55    372.24 o 
 -22   0   4     5623.21     4943.69    541.49 o 
 -20   0   4    19317.97    18127.04    480.92 o 
 -18   0   4    28057.10    27212.50    734.43 o 
 -16   0   4     1040.20     1999.70    133.65 o 
 -14   0   4    22355.81    24748.16    325.61 o 
 -12   0   4      460.54      622.55     44.07 o 
 -10   0   4     2273.52     2075.76     93.25 o 
  -8   0   4     8042.00     8780.77    162.99 o 
  -6   0   4   111927.09   126232.36   3149.68 o 
  -4   0   4    34425.94    37704.24    446.14 o 
  -2   0   4    37335.95    42471.38    559.24 o 
   0   0   4   120981.86   134725.06   1434.20 o 
   2   0   4     6998.27     6896.89    175.20 o 
   4   0   4     4389.88     4993.88    114.85 o 
   6   0   4     8265.76    10554.09    286.63 o 
   8   0   4    31544.68    32053.78    481.03 o 
  10   0   4    62839.46    69511.33   1005.39 o 
  12   0   4      434.60      390.23     50.65 o 
  14   0   4     7340.96     6795.84    308.92 o 
  16   0   4       76.96      206.03     59.84 o 
  18   0   4     4156.42     3504.92    258.75 o 
  20   0   4     2502.59     2494.75    174.66 o 
  22   0   4     3191.68     2577.19    316.52 o 
  24   0   4     8358.34     8102.93    604.64 o 
  26   0   4      724.25     1030.07    262.86 o 
  28   0   4       21.02      198.50    100.70 o 
  30   0   4      381.96      713.92    164.68 o 
 -37   1   4        5.88      104.81     33.28 o 
 -35   1   4      135.01      245.06     48.88 o 
 -33   1   4      458.53      473.54     77.05 o 
 -31   1   4     2197.88     2145.24    148.61 o 
 -29   1   4       20.50      100.51     43.36 o 
 -27   1   4      599.21      638.71     87.91 o 
 -25   1   4     1909.30     1866.05    128.03 o 
 -23   1   4      869.74      714.40     83.46 o 
 -21   1   4      235.40      390.86     62.98 o 
 -19   1   4     3130.76     2773.09    124.83 o 
 -17   1   4     2318.65     2406.93    119.99 o 
 -15   1   4     1975.07     1946.37     68.80 o 
 -13   1   4     1623.26     1601.82     60.26 o 
 -11   1   4      621.12      456.34     48.80 o 
  -9   1   4      869.51      740.09     64.14 o 
  -7   1   4     4301.89     4613.38     98.18 o 
  -5   1   4     5191.93     5409.69    100.45 o 
  -3   1   4    31416.80    32715.25    328.31 o 
  -1   1   4    15218.74    15674.41    208.73 o 
   1   1   4     1429.51     1226.63     57.34 o 
   3   1   4    12015.72    12722.05    206.36 o 
   5   1   4      106.12      123.98     18.86 o 
   7   1   4     5429.07     6493.20    146.08 o 
   9   1   4     6544.41     7024.05    162.21 o 
  11   1   4       45.32      190.43     27.20 o 
  13   1   4    12148.18    12982.54    216.55 o 
  15   1   4      852.51      717.77     72.16 o 
  17   1   4      756.52      765.76     79.48 o 
  19   1   4      836.31      966.97     90.16 o 
  21   1   4     2017.17     1972.70    116.57 o 
  23   1   4      640.84      938.76    162.57 o 
  25   1   4       18.42      173.97     65.13 o 
  27   1   4     1719.41     2072.37    264.53 o 
  29   1   4       24.14      167.27    119.47 o 
 -36   2   4     1807.26     1851.14    170.38 o 
 -34   2   4      389.87      391.14     64.76 o 
 -32   2   4      461.72      524.97     88.62 o 
 -30   2   4       30.45      118.44     37.61 o 
 -28   2   4     7248.82     7007.49    247.13 o 
 -26   2   4     3505.68     3256.35    158.93 o 
 -24   2   4       70.91      102.88     31.99 o 
 -22   2   4     1832.25     1472.41    103.70 o 
 -20   2   4     4924.30     3710.63    178.16 o 
 -18   2   4    31200.14    28753.17    301.08 o 
 -16   2   4       11.02       71.32     19.48 o 
 -14   2   4     3094.85     3443.52    123.18 o 
 -12   2   4    11648.77    10934.32    192.04 o 
 -10   2   4    11640.47    13066.20    199.62 o 
  -8   2   4       48.25       79.49     15.60 o 
  -6   2   4      481.21      883.08     73.67 o 
  -4   2   4    54999.07    62717.26    635.21 o 
  -2   2   4   191114.27   203492.56   1716.64 o 
   0   2   4    60305.13    66284.68    757.34 o 
   2   2   4        3.98      165.68     50.60 o 
   4   2   4      757.90      920.40     63.70 o 
   6   2   4    20122.07    21421.20    366.30 o 
   8   2   4     3513.26     2924.62    105.37 o 
  10   2   4     1016.76     1477.93     77.64 o 
  12   2   4     2660.78     2323.63    102.28 o 
  14   2   4      760.09      602.39     57.76 o 
  16   2   4     6313.99     4944.42    205.94 o 
  18   2   4     1602.72     1617.53    130.54 o 
  20   2   4      160.90      250.84     89.99 o 
  22   2   4     6879.98     6754.22    376.69 o 
  24   2   4       43.35      101.78     51.75 o 
  26   2   4     1621.95     1786.70    268.66 o 
  28   2   4      119.08      102.75     46.63 o 
 -35   3   4      626.26      635.90    133.04 o 
 -33   3   4       36.98      150.79     59.38 o 
 -31   3   4     3988.74     3667.31    279.50 o 
 -29   3   4     4372.39     3645.01    205.74 o 
 -27   3   4        1.69       52.24     82.74 o 
 -25   3   4     9644.37     8700.78    328.95 o 
 -23   3   4      311.67      494.91     79.33 o 
 -21   3   4      257.46      342.66     63.67 o 
 -19   3   4       11.59       58.19     20.76 o 
 -17   3   4     2681.29     2038.02     79.84 o 
 -15   3   4     3952.96     2994.13     95.11 o 
 -13   3   4     7131.05     6157.91    150.23 o 
 -11   3   4     2110.02     2252.01     88.32 o 
  -9   3   4     3438.95     3048.32     85.04 o 
  -7   3   4    13172.76    11039.80    305.37 o 
  -5   3   4    86665.72    94495.48   1189.23 o 
  -3   3   4    21932.64    21686.40    299.32 o 
  -1   3   4    32231.24    38091.69    476.14 o 
   1   3   4     5787.46     6635.26    178.59 o 
   3   3   4      507.93      388.70     52.48 o 
   5   3   4    28839.58    30982.91    471.84 o 
   7   3   4     1267.42     1402.26     96.74 o 
   9   3   4    36143.57    36201.26    558.49 o 
  11   3   4    16334.34    15104.34    290.46 o 
  13   3   4      234.79      324.43     49.23 o 
  15   3   4    10238.35    10360.55    305.72 o 
  17   3   4      491.95      607.27     88.92 o 
  19   3   4     4047.96     4189.90    207.12 o 
  21   3   4     5534.46     4974.53    233.24 o 
  23   3   4      478.97      577.83    134.08 o 
  25   3   4      120.65      227.34     73.11 o 
  27   3   4       61.80      205.27     66.16 o 
 -34   4   4      834.39      921.78    175.66 o 
 -32   4   4      684.25      631.81    136.48 o 
 -30   4   4       29.78       62.56     34.67 o 
 -28   4   4      608.24      703.97    143.74 o 
 -26   4   4      108.05      140.03     60.72 o 
 -24   4   4        4.97       87.24     48.72 o 
 -22   4   4     5216.04     5012.35    284.71 o 
 -20   4   4      902.54      938.03    137.80 o 
 -18   4   4     3130.50     2872.67    102.98 o 
 -16   4   4     4957.34     5045.82    136.01 o 
 -14   4   4      735.47      740.44     54.41 o 
 -12   4   4    19147.32    19485.70    455.45 o 
 -10   4   4       91.52       37.44     28.27 o 
  -8   4   4    23381.44    20598.79    505.17 o 
  -6   4   4    16398.12    14583.15    388.14 o 
  -4   4   4    10440.24    13528.17    220.70 o 
  -2   4   4    20547.84    19432.97    311.94 o 
   0   4   4    10534.40    13103.08    327.49 o 
   2   4   4    12932.02    12782.60    281.61 o 
   4   4   4     2175.14     1910.42    126.85 o 
   6   4   4    13880.27    12648.95    303.03 o 
   8   4   4      103.84      399.02     66.62 o 
  10   4   4    12434.60    13366.86    336.23 o 
  12   4   4       29.70       44.33     24.07 o 
  14   4   4      105.41      159.06     31.67 o 
  16   4   4       64.12      190.21     54.75 o 
  18   4   4      454.25      562.02    112.63 o 
  20   4   4      284.61      383.63     68.66 o 
  22   4   4        1.35       31.72     86.87 o 
  24   4   4      428.88      632.41    124.37 o 
  26   4   4       61.64      119.46    118.85 o 
 -33   5   4      389.11      369.67    104.59 o 
 -31   5   4     1726.26     1855.24    243.69 o 
 -29   5   4      298.87      218.39     81.30 o 
 -27   5   4        5.99        9.49     63.76 o 
 -25   5   4      382.42      454.40    114.75 o 
 -23   5   4        0.51       22.92     29.82 o 
 -21   5   4       17.40       92.91     43.47 o 
 -19   5   4     2334.70     2182.32    121.40 o 
 -17   5   4     1480.34     1167.06     91.03 o 
 -15   5   4     2893.76     3622.01    170.26 o 
 -13   5   4      275.36      406.56     71.77 o 
 -11   5   4     8096.98     7804.76    253.61 o 
  -9   5   4      970.05     1358.03    113.38 o 
  -7   5   4     1015.83      821.24    114.66 o 
  -5   5   4     8351.79     8700.37    316.26 o 
  -3   5   4     1009.52     1825.81     81.46 o 
  -1   5   4     1172.32     1743.40     90.90 o 
   1   5   4     1048.22     1098.55     78.01 o 
   3   5   4        0.54       68.76     24.08 o 
   5   5   4       41.18      117.43     34.21 o 
   7   5   4      329.73      506.23     71.59 o 
   9   5   4     5792.71     5910.38    225.00 o 
  11   5   4     3469.84     3948.95    187.55 o 
  13   5   4      719.09      925.57    110.91 o 
  15   5   4        2.46       65.81     34.56 o 
  17   5   4     1925.75     2208.83    147.29 o 
  19   5   4     1568.70     1555.39    136.57 o 
  21   5   4      126.88      207.33     44.49 o 
  23   5   4     1878.43     2098.08    196.22 o 
  25   5   4     1073.82     1437.38    324.36 o 
 -30   6   4     3421.53     2829.16    272.94 o 
 -28   6   4     2091.81     1826.39    238.31 o 
 -26   6   4      159.62      124.36     50.75 o 
 -24   6   4      560.82      445.41    115.00 o 
 -22   6   4     1239.47     1204.26    265.54 o 
 -20   6   4      340.24      281.40     80.45 o 
 -18   6   4      615.69      906.68    157.95 o 
 -16   6   4       53.41      112.11     30.63 o 
 -14   6   4      800.23      637.05     88.94 o 
 -12   6   4     2268.54     1969.49    269.65 o 
 -10   6   4       18.74      126.51     49.12 o 
  -8   6   4    11122.54    11173.43    917.06 o 
  -6   6   4     5085.43     4916.26    247.01 o 
  -4   6   4     8729.09     8466.08    327.91 o 
  -2   6   4    33446.26    32529.53    584.94 o 
   0   6   4      500.05      572.57    101.51 o 
   2   6   4    11682.90    10626.93    408.80 o 
   4   6   4      477.30      471.01     66.24 o 
   6   6   4    15073.34    16198.57    389.53 o 
   8   6   4     5605.12     6523.76    369.80 o 
  10   6   4     1431.09     1717.99    108.45 o 
  12   6   4     3965.73     3718.72    161.89 o 
  14   6   4      499.54      640.21     88.32 o 
  16   6   4      304.48      356.60     88.08 o 
  18   6   4       13.62       72.16     46.43 o 
  20   6   4     1197.90     1239.80    175.26 o 
  22   6   4      320.10      367.28    139.49 o 
  24   6   4      654.09      770.47    217.05 o 
 -29   7   4      171.69      300.20    102.96 o 
 -27   7   4     1097.77      951.66    175.38 o 
 -25   7   4     1991.55     2093.40    245.52 o 
 -23   7   4       78.02      100.93     45.38 o 
 -21   7   4     4857.17     4408.31    303.35 o 
 -19   7   4     2714.36     2535.03    152.44 o 
 -17   7   4     1605.94     1563.55    133.44 o 
 -15   7   4      467.25      608.24     90.86 o 
 -13   7   4     5099.22     4777.56    224.46 o 
 -11   7   4     3117.40     3071.84    176.89 o 
  -9   7   4     1681.44     1740.35    134.56 o 
  -7   7   4       29.39        1.07     62.78 o 
  -5   7   4      781.48      558.68     91.47 o 
  -3   7   4      138.94      207.37     67.99 o 
  -1   7   4      244.69      227.62     51.48 o 
   1   7   4     2423.03     2287.09    179.47 o 
   3   7   4       77.91      216.39     63.43 o 
   5   7   4      805.25      728.03    138.82 o 
   7   7   4      808.39     1159.91    173.09 o 
   9   7   4     3563.37     3472.97    244.69 o 
  11   7   4     1501.57     1821.73    182.68 o 
  13   7   4     3319.84     2990.10    176.57 o 
  15   7   4     6457.65     6549.04    492.79 o 
  17   7   4     3587.46     3438.54    290.33 o 
  19   7   4      868.13      935.03    157.97 o 
  21   7   4      918.90     1183.37    182.12 o 
 -26   8   4        6.78      116.45     44.40 o 
 -24   8   4      205.51      219.50     70.69 o 
 -22   8   4     1912.83     1881.76    229.04 o 
 -20   8   4      484.66      593.45    181.18 o 
 -18   8   4      107.62      171.49     37.32 o 
 -16   8   4      142.23      296.05     77.94 o 
 -14   8   4     1438.35     1651.77    136.30 o 
 -12   8   4      117.24      177.96     67.67 o 
 -10   8   4     2664.73     2446.75    163.16 o 
  -8   8   4      337.15      389.50     73.21 o 
  -6   8   4     1153.88     1218.41    187.72 o 
  -4   8   4      615.05      861.87    155.59 o 
  -2   8   4      390.76      304.03     88.84 o 
   0   8   4     1885.55     1766.44    222.29 o 
   2   8   4      334.00      330.48    128.55 o 
   4   8   4      119.59      177.07     62.06 o 
   6   8   4      224.63      438.29    124.22 o 
   8   8   4     1795.70     1849.69    227.16 o 
  10   8   4      834.05      836.03    143.36 o 
  12   8   4      112.95      139.14     51.36 o 
  14   8   4      665.00      955.36    196.45 o 
  18   8   4      702.43      865.39    195.63 o 
 -17   9   4     2994.02     2569.62    215.06 o 
 -15   9   4      865.25      792.80    132.47 o 
 -13   9   4     1106.47     1229.79    189.36 o 
 -11   9   4      825.19      844.99    187.99 o 
  -9   9   4        4.55      117.72     83.57 o 
  -7   9   4        4.29       45.08     52.09 o 
  -5   9   4      217.52      200.45     79.19 o 
  -3   9   4      228.17      256.87     90.38 o 
  -1   9   4      236.50      271.13     81.22 o 
   1   9   4      903.34     1033.82    197.88 o 
   3   9   4      246.48      351.69     96.79 o 
   5   9   4     1913.39     1843.46    236.56 o 
   7   9   4     1934.92     2140.35    228.65 o 
   9   9   4      263.44      459.42    103.87 o 
  11   9   4      866.12     1023.33    170.39 o 
  13   9   4      248.68      437.57    125.46 o 
 -16  10   4      394.53      475.62    107.05 o 
 -14  10   4      445.58      545.13    169.61 o 
 -12  10   4      104.54       64.07     37.38 o 
 -10  10   4       30.80      -12.12    128.55 o 
  -8  10   4      668.95      799.15    165.13 o 
  -6  10   4     1723.76     1744.81    246.87 o 
  -4  10   4      345.91      364.81    158.89 o 
  -2  10   4      102.47      222.57     96.13 o 
   0  10   4      878.98      928.95    181.05 o 
   2  10   4       62.42      150.10     63.35 o 
   4  10   4     2073.30     2223.71    279.62 o 
   6  10   4      865.14     1113.64    333.64 o 
   8  10   4      299.57      233.16     66.44 o 
 -37   1   5      520.66      767.08    105.64 o 
 -35   1   5      540.47      540.05     79.72 o 
 -33   1   5     1754.87     1731.31    157.19 o 
 -31   1   5     1862.73     1736.04    139.56 o 
 -29   1   5     4670.61     4169.57    189.47 o 
 -27   1   5     8604.87     8869.33    271.15 o 
 -25   1   5        6.60       82.96     21.47 o 
 -23   1   5     5389.08     4658.36    176.19 o 
 -21   1   5      104.87      236.79     47.38 o 
 -19   1   5    31906.02    31913.09    479.58 o 
 -17   1   5    45725.46    48288.23    459.18 o 
 -15   1   5     3376.53     4754.63    114.39 o 
 -13   1   5     2197.27     2870.63     84.54 o 
 -11   1   5    24520.84    26422.29    322.58 o 
  -9   1   5    80927.66    87545.74   1087.23 o 
  -7   1   5        7.08       71.54     14.83 o 
  -5   1   5    68869.06    75162.52    652.36 o 
  -3   1   5     1282.33     1714.71     67.86 o 
  -1   1   5     4881.73     4557.05    114.70 o 
   1   1   5    19122.99    20672.35    319.65 o 
   3   1   5      314.70      503.48     35.84 o 
   5   1   5    21726.11    24037.68    270.40 o 
   7   1   5     9725.93     9587.49    166.05 o 
   9   1   5    46795.89    51595.90    544.85 o 
  11   1   5      436.50      590.64     52.64 o 
  13   1   5     2601.99     2439.41    108.88 o 
  15   1   5     1743.56     1642.03    130.72 o 
  17   1   5    11272.42     9752.93    300.81 o 
  19   1   5     5474.22     4872.32    305.40 o 
  21   1   5       96.97      222.41     63.72 o 
  23   1   5     1865.11     1879.51    240.25 o 
  25   1   5      434.18      539.33    123.40 o 
  27   1   5        0.57      180.10     62.22 o 
 -36   2   5       12.88       84.31     35.44 o 
 -34   2   5      297.63      417.28     75.01 o 
 -32   2   5     4281.60     3980.13    194.87 o 
 -30   2   5     2426.84     2442.97    149.18 o 
 -28   2   5       27.76       63.61     28.19 o 
 -26   2   5     1295.40     1251.78    103.18 o 
 -24   2   5      376.03      558.57     76.30 o 
 -22   2   5     6033.95     5715.72    190.64 o 
 -20   2   5    14800.68    13804.30    289.81 o 
 -18   2   5      171.85       69.71     18.61 o 
 -16   2   5    13434.43    14329.81    317.19 o 
 -14   2   5      361.61      236.34     47.43 o 
 -12   2   5      407.00      494.76     38.96 o 
 -10   2   5      155.35      496.19     37.00 o 
  -8   2   5    17971.51    18849.64    511.17 o 
  -6   2   5    31047.00    31586.27    514.13 o 
  -4   2   5    22087.23    22121.28    661.18 o 
  -2   2   5     1157.99     1775.94     79.75 o 
   0   2   5      136.49      134.76     31.34 o 
   2   2   5     3936.86     4276.17    143.21 o 
   4   2   5      169.93      222.40     43.06 o 
   6   2   5    18842.81    20408.65    373.44 o 
   8   2   5     1119.58     1441.00     75.75 o 
  10   2   5      128.49      217.90     41.88 o 
  12   2   5     3111.12     3185.93    124.49 o 
  14   2   5     1391.56     1585.11    112.34 o 
  16   2   5     7352.78     7037.41    250.96 o 
  18   2   5      675.07      741.30     95.58 o 
  20   2   5     8297.35     7817.51    658.50 o 
  22   2   5     4643.25     4389.59    522.90 o 
  24   2   5        1.05       73.06    106.68 o 
  26   2   5       38.61      121.71     66.23 o 
  28   2   5       68.88      226.21    116.38 o 
 -35   3   5      653.73      869.59    175.39 o 
 -33   3   5        3.91       76.90     85.42 o 
 -31   3   5      462.49      629.19    137.33 o 
 -29   3   5       45.47       40.07     93.06 o 
 -27   3   5     3704.25     3171.11    177.98 o 
 -25   3   5       62.90      201.59     46.17 o 
 -23   3   5      759.63      898.22    105.66 o 
 -21   3   5     6445.76     5054.81    202.76 o 
 -19   3   5       46.49      101.46     19.07 o 
 -17   3   5      528.01      522.98     56.16 o 
 -15   3   5       47.92       74.81     30.79 o 
 -13   3   5     8860.61    11238.14    205.66 o 
 -11   3   5     1224.28     1776.76     72.02 o 
  -9   3   5     9980.18     9628.81    295.26 o 
  -7   3   5     2090.19     1627.93    115.27 o 
  -5   3   5    48030.43    53817.80    596.52 o 
  -3   3   5    58473.65    67640.92    717.63 o 
  -1   3   5     8939.83     8079.91    194.02 o 
   1   3   5    39155.22    42787.63    557.23 o 
   3   3   5      368.22      390.81     57.06 o 
   5   3   5     3999.37     3933.30    156.09 o 
   7   3   5     3969.07     5033.38    207.39 o 
   9   3   5     8415.41     9671.89    225.15 o 
  11   3   5     1160.16     1272.80    106.50 o 
  13   3   5     1778.05     1772.67     98.93 o 
  15   3   5     4582.93     3664.48    179.15 o 
  17   3   5     3876.23     3841.92    189.66 o 
  19   3   5      958.72      912.36    162.66 o 
  21   3   5     2389.59     2395.67    231.86 o 
  23   3   5      182.05      188.39     86.04 o 
  25   3   5     1652.32     1558.31    228.04 o 
  27   3   5       39.88      164.36     67.47 o 
 -34   4   5       14.17       60.70     47.96 o 
 -32   4   5      465.06      461.73    111.15 o 
 -30   4   5     2414.15     1960.01    236.60 o 
 -28   4   5     7912.82     5861.89    346.51 o 
 -26   4   5     4411.58     3917.74    268.16 o 
 -24   4   5     8284.52     7419.07    361.91 o 
 -22   4   5     1121.86      941.27    147.32 o 
 -20   4   5     2157.74     2363.44    107.28 o 
 -18   4   5     3338.42     3632.49    138.53 o 
 -16   4   5      102.82      115.88     28.38 o 
 -14   4   5     6493.98     5742.21    253.53 o 
 -12   4   5    18429.15    16137.41    336.01 o 
 -10   4   5        2.81      161.06     48.02 o 
  -8   4   5     6524.17     6386.26    257.54 o 
  -6   4   5     4520.34     5641.53    240.14 o 
  -4   4   5    17789.54    18616.54    286.42 o 
  -2   4   5    10483.56    10122.61    221.38 o 
   0   4   5     3095.47     2228.36    107.26 o 
   2   4   5      408.83      414.41     60.78 o 
   4   4   5     8050.20     6082.61    202.45 o 
   6   4   5    27165.52    29930.86    513.20 o 
   8   4   5     5319.13     6219.52    224.53 o 
  10   4   5     2700.79     2915.76    156.21 o 
  12   4   5    14113.28    13568.91    535.84 o 
  14   4   5     1218.79     1225.40     95.57 o 
  16   4   5     7182.53     6806.99    262.39 o 
  18   4   5     1116.55     1168.64    126.38 o 
  20   4   5     4549.70     4789.95    310.59 o 
  22   4   5     1361.74     1574.44    217.12 o 
  24   4   5      851.76     1157.19    193.18 o 
  26   4   5       25.81      158.79     44.86 o 
 -33   5   5       21.05       58.88     50.91 o 
 -31   5   5      339.34      315.52    105.69 o 
 -29   5   5      217.41      183.34     65.43 o 
 -27   5   5     4185.02     2914.41    242.11 o 
 -25   5   5     1788.68     1843.18    332.22 o 
 -23   5   5      279.56      302.17     86.58 o 
 -21   5   5     5466.68     5333.15    295.23 o 
 -19   5   5     1370.92     1391.70     96.20 o 
 -17   5   5    19741.13    19473.65    368.51 o 
 -15   5   5    10421.84    10081.95    554.70 o 
 -13   5   5     7673.79     6849.99    262.28 o 
 -11   5   5    37230.21    37527.71    756.27 o 
  -9   5   5       83.44      132.99     49.47 o 
  -7   5   5    32072.10    30197.04    837.82 o 
  -5   5   5    12222.63    12146.43    389.17 o 
  -3   5   5     6435.89     4995.40    243.01 o 
  -1   5   5    14386.38    14017.10    294.93 o 
   1   5   5      279.42      188.24     41.22 o 
   3   5   5     7416.87     6300.23    216.12 o 
   5   5   5     3093.97     3329.68    161.88 o 
   7   5   5     2193.21     2452.88    141.59 o 
   9   5   5     9017.16     8766.64    287.18 o 
  11   5   5     1653.22     1570.30    161.70 o 
  13   5   5     3311.11     3243.96    146.62 o 
  15   5   5      493.31      686.53     95.75 o 
  17   5   5     1372.68     1532.21    136.72 o 
  19   5   5     1583.56     1595.89    173.36 o 
  21   5   5      173.46      237.78    110.19 o 
  23   5   5     2711.86     2966.87    256.60 o 
  25   5   5     1726.80     1780.72    381.72 o 
 -32   6   5     1991.49     2130.93    271.96 o 
 -30   6   5      117.39      182.78     62.98 o 
 -28   6   5      144.34      108.43     55.65 o 
 -26   6   5      644.41      584.16    126.71 o 
 -24   6   5      864.76      959.90    165.74 o 
 -22   6   5     2150.07     2352.75    279.80 o 
 -20   6   5       84.50       81.68     42.44 o 
 -18   6   5     1809.29     1405.71    116.86 o 
 -16   6   5      187.60      367.95     59.00 o 
 -14   6   5     1159.16     1236.40    112.91 o 
 -12   6   5      164.38      220.77     51.28 o 
 -10   6   5     4389.09     4853.42    214.01 o 
  -8   6   5     6936.53     5263.77    267.35 o 
  -6   6   5     5335.35     4439.30    241.95 o 
  -4   6   5      133.05       63.56     33.55 o 
  -2   6   5     1707.44     2204.49    166.46 o 
   0   6   5     6228.27     5443.86    295.92 o 
   2   6   5    13288.97    12746.13    433.23 o 
   4   6   5     1569.91     2207.98    175.01 o 
   6   6   5     7412.02     7001.13    254.21 o 
   8   6   5    11240.42    10351.37    435.83 o 
  10   6   5    14103.85    14739.94    396.75 o 
  12   6   5     4891.82     4861.42    221.48 o 
  14   6   5     1852.74     1925.87    133.28 o 
  16   6   5     2737.19     2821.46    214.76 o 
  18   6   5      818.95      927.07    152.76 o 
  20   6   5     1023.16     1084.92    276.07 o 
  22   6   5       44.97       75.11     67.68 o 
 -29   7   5     2050.48     1928.93    250.51 o 
 -27   7   5      163.64      179.33     68.73 o 
 -25   7   5      238.52      182.82     70.32 o 
 -23   7   5      157.16       68.35     66.65 o 
 -21   7   5      176.63      172.22     56.39 o 
 -19   7   5      362.34      414.46     73.28 o 
 -17   7   5     5203.10     4586.05    222.33 o 
 -15   7   5     2244.34     2277.63    151.28 o 
 -13   7   5      509.96      450.63     80.14 o 
 -11   7   5       88.52      175.25     49.17 o 
  -9   7   5     7745.26     6183.30    258.88 o 
  -7   7   5      504.12      494.70     85.34 o 
  -5   7   5       65.44       94.02     66.88 o 
  -3   7   5     2606.21     1671.58    140.78 o 
  -1   7   5     3272.31     2859.35    170.63 o 
   1   7   5     1336.05     1873.05    231.31 o 
   3   7   5       81.00      241.36     54.62 o 
   5   7   5     1851.49     2049.07    143.52 o 
   7   7   5      806.43      975.91    162.23 o 
   9   7   5       49.70      124.12     55.27 o 
  11   7   5      670.01      897.01    151.77 o 
  13   7   5     1188.05     1298.58    173.52 o 
  17   7   5      267.97      311.95     82.95 o 
  19   7   5      287.55      181.17     95.74 o 
  21   7   5     1690.34     1951.55    351.60 o 
 -26   8   5     3474.13     3111.96    396.58 o 
 -24   8   5      747.38      797.74    159.53 o 
 -22   8   5     1115.05     1018.72    165.54 o 
 -20   8   5     1570.76     1697.56    159.93 o 
 -18   8   5      855.90     1087.23    131.16 o 
 -16   8   5     1266.75     1435.97    151.30 o 
 -14   8   5     4632.57     4356.95    228.14 o 
 -12   8   5     1734.61     1576.36    146.55 o 
 -10   8   5     2068.45     2197.48    163.50 o 
  -8   8   5       22.59       75.31     25.38 o 
  -6   8   5      649.23      666.69     98.05 o 
  -4   8   5      185.74      156.43     63.32 o 
  -2   8   5       54.05      195.16     74.17 o 
   0   8   5      956.35      930.79    169.85 o 
   2   8   5     3063.88     2836.89    238.92 o 
   4   8   5      199.79      241.56     73.86 o 
   6   8   5      641.11      806.71    151.99 o 
   8   8   5      944.47     1283.33    194.58 o 
  10   8   5      435.97      577.45    117.99 o 
  12   8   5      610.04      644.10    133.50 o 
  14   8   5      818.02     1283.02    171.69 o 
  18   8   5        6.60      108.95     43.33 o 
 -21   9   5      758.86      825.36    189.03 o 
 -19   9   5       83.02      112.97     94.02 o 
 -17   9   5      351.77      610.36    113.89 o 
 -15   9   5      258.73      425.62    151.87 o 
 -13   9   5     1482.18     1164.88    201.80 o 
 -11   9   5       17.16       70.80     46.39 o 
  -9   9   5       88.10      122.86     49.14 o 
  -7   9   5     1118.93     1100.67    195.78 o 
  -5   9   5        7.82      -10.89     33.73 o 
  -3   9   5      603.27      435.10    115.37 o 
  -1   9   5        6.72       99.98     92.85 o 
   1   9   5     1038.84      975.11    183.65 o 
   3   9   5     1233.33     1427.16    216.60 o 
   5   9   5        1.12       73.04     65.20 o 
   7   9   5      142.95      346.56    165.28 o 
   9   9   5     1895.86     1952.69    251.51 o 
  11   9   5      104.96       99.16     45.60 o 
  13   9   5      149.44      351.19    116.79 o 
 -16  10   5     1158.34     1581.01    223.66 o 
 -14  10   5        0.78      138.36     53.89 o 
 -12  10   5       17.31      124.10     52.00 o 
 -10  10   5        3.48       57.66     88.31 o 
  -8  10   5       78.46      188.55     63.51 o 
  -6  10   5      223.68      331.65    154.55 o 
  -4  10   5      709.97      749.23    183.64 o 
  -2  10   5     2383.24     2117.20    281.53 o 
   0  10   5      450.72      533.18    152.48 o 
   2  10   5     1158.86     1277.62    221.73 o 
   4  10   5        0.36       82.50     88.52 o 
   6  10   5     3158.96     3420.40    285.16 o 
   8  10   5      169.14      277.08     89.35 o 
 -38   0   6      131.27       89.83     86.25 o 
 -36   0   6     2320.54     2528.66    242.16 o 
 -34   0   6       59.72      286.95     80.65 o 
 -32   0   6    22126.66    20257.79    649.84 o 
 -30   0   6    14179.47    13813.04    511.50 o 
 -28   0   6    16969.17    16139.21    533.79 o 
 -26   0   6    23798.25    21561.27    687.39 o 
 -24   0   6    10986.57     9830.91    836.17 o 
 -22   0   6     9517.19     8891.92    338.52 o 
 -20   0   6     4426.02     3626.07    229.04 o 
 -18   0   6    35318.92    37344.39    481.64 o 
 -16   0   6     1158.56      991.81     95.07 o 
 -14   0   6    35028.70    41418.37    505.90 o 
 -12   0   6     6036.67     7363.44    175.31 o 
 -10   0   6     2890.68     3155.55    107.28 o 
  -8   0   6    49242.46    52125.56    544.84 o 
  -6   0   6   187133.52   194315.17   4938.61 o 
  -4   0   6     8107.53     8079.41    141.98 o 
  -2   0   6    19938.97    20772.20    398.27 o 
   0   0   6     2689.58     3012.24    141.23 o 
   2   0   6      301.34      570.17     73.13 o 
   4   0   6     8398.73     8540.57    571.82 o 
   6   0   6     9282.24     9127.85    495.88 o 
   8   0   6    36054.83    36118.51    472.15 o 
  10   0   6    25013.83    25716.96    394.28 o 
  12   0   6        2.92      148.85     27.17 o 
  14   0   6      470.15      814.24    157.02 o 
  16   0   6     2986.97     2326.67    284.32 o 
  18   0   6      740.18      644.17    190.26 o 
  20   0   6      392.08      332.21    131.23 o 
  22   0   6     1801.51     2081.97    356.14 o 
  24   0   6     1665.11     1879.32    354.90 o 
  26   0   6     1222.62     1782.37    360.68 o 
 -37   1   6      446.08      562.92     81.91 o 
 -35   1   6      818.57      831.47    112.84 o 
 -33   1   6      766.65      899.41    111.77 o 
 -31   1   6     2429.20     2482.00    158.73 o 
 -29   1   6    11442.17    10536.20    306.84 o 
 -27   1   6      228.43      362.45     61.74 o 
 -25   1   6    13268.00    12402.02    306.33 o 
 -23   1   6     1577.68     1545.11    105.66 o 
 -21   1   6     3362.94     2839.17    130.09 o 
 -19   1   6    30724.49    30394.46    355.19 o 
 -17   1   6     2942.09     3302.48    119.31 o 
 -15   1   6    13748.39    13055.72    204.53 o 
 -13   1   6      946.86     1414.90     60.21 o 
 -11   1   6     2609.50     3018.48     88.07 o 
  -9   1   6     4226.74     4250.74     91.75 o 
  -7   1   6     3911.95     4388.64    129.45 o 
  -5   1   6    66246.21    77792.66   1439.15 o 
  -3   1   6    85811.74    90539.04    774.03 o 
  -1   1   6    17860.01    22671.71    303.77 o 
   1   1   6      414.69      586.30     53.19 o 
   3   1   6     5042.40     5354.13    110.38 o 
   5   1   6     2511.93     2338.90     75.96 o 
   7   1   6     2379.31     2046.46     75.93 o 
   9   1   6     1933.22     2174.73    100.73 o 
  11   1   6      249.46      271.40     40.92 o 
  13   1   6       19.45       57.11     26.11 o 
  15   1   6     1734.60     1460.86    253.37 o 
  17   1   6        2.08       32.22     42.65 o 
  19   1   6      205.18      209.18     77.32 o 
  21   1   6        3.85       15.63     77.17 o 
  23   1   6       55.55      211.88     83.79 o 
  25   1   6        1.72      128.80     75.31 o 
  27   1   6      299.54      342.72     87.29 o 
 -36   2   6       93.20       73.05     99.87 o 
 -34   2   6       92.55      287.16     64.53 o 
 -32   2   6     3657.65     3464.38    180.20 o 
 -30   2   6      205.23      455.19     72.17 o 
 -28   2   6     1111.85     1267.23    109.68 o 
 -26   2   6     2097.67     2104.07    129.30 o 
 -24   2   6     4100.07     3592.27    156.98 o 
 -22   2   6     2485.15     2446.88    140.75 o 
 -20   2   6      892.79     1088.80     64.42 o 
 -18   2   6     4185.73     4529.80    143.45 o 
 -16   2   6    11709.39    13409.86    242.18 o 
 -14   2   6     3418.27     3211.89    106.28 o 
 -12   2   6     2841.99     2576.40     88.59 o 
 -10   2   6      978.18     1097.40    115.11 o 
  -8   2   6     3425.99     3278.32    105.32 o 
  -6   2   6     6393.76     4643.99    130.51 o 
  -4   2   6    12161.38    12009.49    437.69 o 
  -2   2   6     1565.21     1743.42     86.52 o 
   0   2   6    15000.82    14218.33    279.30 o 
   2   2   6     2474.85     2400.25    112.43 o 
   4   2   6    38125.95    39053.85    556.51 o 
   6   2   6     6624.96     6125.02    157.23 o 
   8   2   6    19372.57    21190.56    329.24 o 
  10   2   6     9623.18     9564.98    220.74 o 
  12   2   6     1922.65     2213.68    103.89 o 
  14   2   6      428.88      630.76     82.64 o 
  16   2   6     1660.92     1578.21    194.61 o 
  18   2   6     4803.97     4342.66    289.97 o 
  20   2   6     5868.64     5285.48    333.99 o 
  22   2   6      565.04      614.76    135.97 o 
  24   2   6       53.91       53.07     41.01 o 
  26   2   6      184.39      220.60     82.54 o 
 -37   3   6      266.60      588.95    116.63 o 
 -35   3   6       11.27       60.13     43.28 o 
 -33   3   6      161.50      155.48     57.40 o 
 -31   3   6     1598.89     1582.65    218.89 o 
 -29   3   6     1233.33     1223.30    183.00 o 
 -27   3   6    10206.76     9688.43    344.04 o 
 -25   3   6      110.52      285.64     57.07 o 
 -23   3   6     1343.63     1153.56    106.65 o 
 -21   3   6     7481.18     8065.69    255.51 o 
 -19   3   6    10943.94    10176.37    226.16 o 
 -17   3   6     9451.61     7860.51    223.41 o 
 -15   3   6     4332.16     4928.98    138.87 o 
 -13   3   6     4786.03     4441.81    121.73 o 
 -11   3   6       95.75      410.32     37.18 o 
  -9   3   6      953.30      603.35     88.32 o 
  -7   3   6     8175.70     7198.09    185.77 o 
  -5   3   6     5089.99     3801.01    127.08 o 
  -3   3   6    29434.99    26802.39    679.13 o 
  -1   3   6      502.93      708.95     61.10 o 
   1   3   6     1848.69     2082.72    106.32 o 
   3   3   6     1936.65     1719.76    134.75 o 
   5   3   6    17760.04    18427.90    377.21 o 
   7   3   6    33384.83    34452.98    563.44 o 
   9   3   6     6820.06     5610.27    172.09 o 
  11   3   6     4403.46     3956.85    191.85 o 
  13   3   6    10330.76     9743.86    247.28 o 
  15   3   6     4672.05     4709.82    203.92 o 
  17   3   6    12107.40    11362.71    671.91 o 
  19   3   6      639.96      867.59    158.12 o 
  21   3   6     5540.89     5185.33    336.48 o 
  23   3   6     2923.75     3092.63    264.37 o 
  25   3   6      329.49      432.02    114.19 o 
 -36   4   6        1.36      127.97     50.59 o 
 -34   4   6       79.44      234.07     80.05 o 
 -32   4   6        8.22      122.15     55.00 o 
 -30   4   6      678.97      598.55    133.03 o 
 -28   4   6       18.02       36.10     40.48 o 
 -26   4   6     1185.07      916.18    154.47 o 
 -24   4   6     2418.16     2308.26    211.69 o 
 -22   4   6     3226.53     2584.08    247.20 o 
 -20   4   6     4693.29     3963.38    149.08 o 
 -18   4   6     1258.09     1725.29    253.72 o 
 -16   4   6    15791.69    18480.96    394.16 o 
 -14   4   6        0.07       42.20     36.29 o 
 -12   4   6    25664.55    26624.05    591.07 o 
 -10   4   6     2979.03     2779.62    174.75 o 
  -8   4   6     1545.96     1055.45    123.43 o 
  -6   4   6      769.88      462.33     90.27 o 
  -4   4   6       39.07      200.56     33.10 o 
  -2   4   6       89.21      453.71     75.52 o 
   0   4   6     2055.40     2526.71    119.40 o 
   2   4   6       24.63       92.08     90.82 o 
   4   4   6      202.51      229.31     47.18 o 
   6   4   6      819.48     1340.69    116.06 o 
   8   4   6     2316.97     2125.31    132.59 o 
  10   4   6     2163.11     2081.82    134.58 o 
  12   4   6     2487.91     2559.09    126.80 o 
  14   4   6     1008.31     1023.41    112.99 o 
  16   4   6     8378.97     8016.00    389.37 o 
  18   4   6        3.71       73.00     31.99 o 
  20   4   6     4366.42     4344.48    408.37 o 
  22   4   6       30.91      120.14     57.00 o 
  24   4   6     4349.34     4545.59    328.98 o 
 -33   5   6      373.05      451.13    116.36 o 
 -31   5   6      415.33      274.36     92.79 o 
 -29   5   6      202.83      134.30     66.15 o 
 -27   5   6     3534.31     3369.13    260.90 o 
 -25   5   6      586.74      740.59    161.77 o 
 -23   5   6      307.60      330.71     91.18 o 
 -21   5   6     4256.56     3333.25    245.73 o 
 -19   5   6    10534.97     9926.79    260.47 o 
 -17   5   6      500.86      571.98     73.51 o 
 -15   5   6      981.55      963.30    281.02 o 
 -13   5   6       43.19       68.82     78.20 o 
 -11   5   6     2237.07     2183.51    167.99 o 
  -9   5   6     1142.39     1357.02    173.32 o 
  -7   5   6     4447.34     5091.44    254.51 o 
  -5   5   6     3732.64     3498.82    209.31 o 
  -3   5   6      935.91      486.96     94.00 o 
  -1   5   6      126.79      474.32     48.20 o 
   1   5   6     1984.44     1349.56    107.39 o 
   3   5   6     8045.41     7534.56    246.24 o 
   5   5   6     4186.69     4571.86    193.90 o 
   7   5   6      957.65     1169.84    107.33 o 
   9   5   6      215.81      296.27     49.11 o 
  11   5   6     5307.46     5416.14    231.38 o 
  13   5   6      429.54      705.68     63.28 o 
  15   5   6        4.46       35.87     22.89 o 
  17   5   6      699.25      708.50    264.33 o 
  19   5   6       43.55      164.95     55.13 o 
  21   5   6      313.18      402.19    105.24 o 
  23   5   6      521.16      835.70    147.65 o 
 -32   6   6      816.98     1041.38    190.58 o 
 -30   6   6     1152.20      901.86    179.40 o 
 -28   6   6       99.76      146.05     59.68 o 
 -26   6   6     2429.05     2729.22    250.50 o 
 -24   6   6       18.72       33.77     33.74 o 
 -22   6   6     1181.35     1030.21    161.34 o 
 -20   6   6     1615.96     1617.35    104.96 o 
 -18   6   6     6310.62     5878.16    243.71 o 
 -16   6   6     7775.88     6868.96    261.42 o 
 -14   6   6       29.88      129.92     34.43 o 
 -12   6   6     2565.87     2454.81    186.52 o 
 -10   6   6      814.84      796.30    128.46 o 
  -8   6   6    10221.33     8783.95    463.48 o 
  -6   6   6     2334.22     1917.39    161.07 o 
  -4   6   6        6.92      107.52     48.08 o 
  -2   6   6     1844.95     1985.99    165.15 o 
   0   6   6      147.65      283.70    185.71 o 
   2   6   6     1627.90     1813.71    161.89 o 
   4   6   6     2936.72     3495.02    233.06 o 
   6   6   6      417.09      489.53     76.53 o 
   8   6   6     3416.62     3100.02    209.17 o 
  10   6   6      460.35      570.18     83.49 o 
  12   6   6      526.63      802.39    103.20 o 
  14   6   6     1474.04     1837.91    146.18 o 
  16   6   6       69.92      254.98     52.76 o 
  18   6   6      944.30      893.87    251.72 o 
  20   6   6     4209.16     4142.47    448.63 o 
  22   6   6       94.16      225.32    112.25 o 
 -29   7   6      147.59      179.05     89.14 o 
 -27   7   6      656.39      721.61    157.39 o 
 -25   7   6      859.14      843.05    157.85 o 
 -23   7   6       89.91      103.07     63.97 o 
 -21   7   6       30.45      190.35     39.65 o 
 -19   7   6      613.20      894.62    111.94 o 
 -17   7   6      213.68      322.98     64.96 o 
 -15   7   6        9.31       36.82     40.78 o 
 -13   7   6     4381.88     3890.69    206.92 o 
 -11   7   6     2659.50     2217.19    156.02 o 
  -9   7   6     6896.26     6029.32    261.27 o 
  -7   7   6     3737.81     3478.26    195.21 o 
  -5   7   6     1856.58     1604.87    164.22 o 
  -3   7   6     1202.48     1343.60    149.40 o 
  -1   7   6       54.76      159.33     46.95 o 
   1   7   6    13516.23    12630.21    729.28 o 
   3   7   6     4403.16     4575.62    272.70 o 
   5   7   6     1293.92     1351.00    174.29 o 
   7   7   6     3217.94     3066.73    227.16 o 
   9   7   6      431.86      654.08    179.12 o 
  11   7   6     3813.80     3733.69    263.17 o 
  13   7   6      379.38      607.90    146.10 o 
  15   7   6        0.97      -16.51     29.30 o 
 -26   8   6       79.33      101.83     50.12 o 
 -24   8   6      104.56       70.65     44.41 o 
 -22   8   6      448.58      336.77     93.91 o 
 -20   8   6      105.28      138.11     72.30 o 
 -18   8   6        7.29       63.79     48.34 o 
 -16   8   6     1164.11     1264.52    146.15 o 
 -14   8   6       40.47      123.55     70.66 o 
 -12   8   6      110.88      115.60     37.47 o 
 -10   8   6      325.77      358.76     76.52 o 
  -8   8   6     7858.64     6868.51    347.72 o 
  -6   8   6     1920.11     1903.30    158.26 o 
  -4   8   6      693.61      602.93    141.22 o 
  -2   8   6      582.02      662.72    145.82 o 
   0   8   6     2070.24     2252.89    257.63 o 
   2   8   6      237.91      334.98    100.59 o 
   4   8   6     1424.68     1419.13    208.38 o 
   6   8   6      204.93      313.45     87.92 o 
   8   8   6      146.57      270.41     80.91 o 
  10   8   6      263.42      447.31     94.38 o 
  12   8   6      492.29      546.01    105.02 o 
 -23   9   6      589.23      464.69     96.18 o 
 -21   9   6      546.19      655.89     67.23 o 
 -19   9   6      110.01      363.37     91.41 o 
 -17   9   6      231.97      241.97     64.53 o 
 -15   9   6       35.64      135.82     67.09 o 
 -13   9   6      117.98      219.61     65.05 o 
 -11   9   6      135.41      220.10     72.36 o 
  -9   9   6      877.99      994.91    170.15 o 
  -7   9   6      253.38      299.55     86.08 o 
  -5   9   6       69.16      208.26     69.56 o 
  -3   9   6     1286.40     1476.98    232.00 o 
  -1   9   6       71.65      197.57     76.25 o 
   1   9   6     1101.56     1500.44    226.37 o 
   3   9   6       47.29      168.96     71.39 o 
   5   9   6     1655.56     1987.40    253.39 o 
   7   9   6       30.64      160.07     65.64 o 
   9   9   6      881.38     1061.93    177.96 o 
  11   9   6      600.04      838.32    158.68 o 
 -16  10   6      252.97      288.61     77.79 o 
 -14  10   6      399.18      449.76    109.16 o 
 -12  10   6     1252.92     1623.03    235.15 o 
 -10  10   6     1901.23     1932.97    262.14 o 
  -8  10   6      193.88      202.61    139.07 o 
  -6  10   6     1420.41     1653.61    243.30 o 
  -4  10   6        8.51       69.39     55.46 o 
  -2  10   6     2842.05     2982.25    274.32 o 
   0  10   6      463.43      511.51    131.95 o 
   2  10   6     1468.45     1484.47    242.35 o 
   4  10   6      626.85      731.33    157.42 o 
   6  10   6     1401.70     1453.55    219.22 o 
 -37   1   7      753.23      848.95    113.75 o 
 -35   1   7      124.62      260.23     62.26 o 
 -33   1   7     3492.72     3566.79    183.98 o 
 -31   1   7    11818.56    11523.21    332.64 o 
 -29   1   7     2832.61     2519.48    148.20 o 
 -27   1   7     1744.98     1727.16    120.08 o 
 -25   1   7        0.75       74.66     26.48 o 
 -23   1   7     6246.90     6049.67    197.96 o 
 -21   1   7     1292.90     1688.60     97.70 o 
 -19   1   7     1742.57     1578.59     75.09 o 
 -17   1   7        4.61       74.38     31.42 o 
 -15   1   7     2502.02     2311.36     83.53 o 
 -13   1   7     4454.58     5748.82    115.32 o 
 -11   1   7     4770.16     4289.21     94.82 o 
  -9   1   7      461.45      206.37     27.48 o 
  -7   1   7    74762.66    79773.08    610.30 o 
  -5   1   7    16883.78    15068.74    200.37 o 
  -3   1   7     6031.13     5283.44    135.58 o 
  -1   1   7      882.05      505.43     51.58 o 
   1   1   7     1632.89     1310.02     71.57 o 
   3   1   7    16176.15    16087.92    214.15 o 
   5   1   7    22155.09    19261.58    251.99 o 
   7   1   7     1055.27     1062.49     73.21 o 
   9   1   7     2600.90     3054.31    101.06 o 
  11   1   7      816.60     1078.15    122.37 o 
  13   1   7     3819.59     3710.04    243.79 o 
  15   1   7      395.01      572.19    124.06 o 
  17   1   7     1378.83     1428.60    198.12 o 
  19   1   7     1328.38     1505.07    213.77 o 
  21   1   7     2197.28     2227.27    262.93 o 
  23   1   7      668.05      885.53    169.62 o 
  25   1   7      198.75      348.56    114.52 o 
 -38   2   7      100.15      115.56    122.77 o 
 -36   2   7       61.33      189.21     91.82 o 
 -34   2   7     3917.54     3696.71    187.57 o 
 -32   2   7      233.29      331.05     57.72 o 
 -30   2   7      833.65      986.56    110.31 o 
 -28   2   7     7472.23     6800.58    235.73 o 
 -26   2   7     2887.68     2893.49    146.07 o 
 -24   2   7    10265.69     9198.94    252.89 o 
 -22   2   7     1486.09     1365.42     99.74 o 
 -20   2   7     6649.46     6736.33    186.10 o 
 -18   2   7    37765.93    37435.32    479.79 o 
 -16   2   7     3145.25     3950.11    126.72 o 
 -14   2   7    14868.88    15195.01    252.37 o 
 -12   2   7       74.19      202.42     30.37 o 
 -10   2   7    33279.88    35851.59    409.10 o 
  -8   2   7      844.98      357.75     33.71 o 
  -6   2   7     1273.55     1308.05     79.49 o 
  -4   2   7      180.27      499.75     70.57 o 
  -2   2   7    15508.09    17680.84    506.61 o 
   0   2   7      992.31      705.15    101.80 o 
   2   2   7     1110.98      744.92    110.07 o 
   4   2   7     2278.62     2071.61    116.68 o 
   6   2   7    14416.09    12353.19    237.44 o 
   8   2   7    12128.24    12053.21    245.46 o 
  10   2   7        1.22       54.18     18.38 o 
  12   2   7     8828.94     8074.55    474.01 o 
  14   2   7      127.07      116.18     47.87 o 
  16   2   7    22167.49    21547.06    667.80 o 
  18   2   7     4178.86     3581.04    382.16 o 
  20   2   7     1429.34     1358.28    207.75 o 
  22   2   7     1832.54     1503.64    227.80 o 
  24   2   7      695.19      946.34    192.32 o 
 -37   3   7      354.10      456.69    114.69 o 
 -35   3   7      867.77      792.85    173.73 o 
 -33   3   7      614.34      445.22    145.07 o 
 -31   3   7      576.95      619.10    131.74 o 
 -29   3   7      151.64      251.90     73.37 o 
 -27   3   7     2370.94     2114.27    206.32 o 
 -25   3   7     5169.96     4374.98    267.82 o 
 -23   3   7      538.27      502.18     78.61 o 
 -21   3   7     4170.65     4276.11    147.51 o 
 -19   3   7     2544.77     2727.35    113.34 o 
 -17   3   7     4887.23     5064.90    150.07 o 
 -15   3   7     5840.31     7038.14    168.54 o 
 -13   3   7    15207.06    13953.79    230.23 o 
 -11   3   7    22980.47    25512.84    362.31 o 
  -9   3   7     3907.55     4529.82    135.17 o 
  -7   3   7    19887.86    22081.39    339.31 o 
  -5   3   7    21744.70    27911.55    563.98 o 
  -3   3   7    18510.79    18439.81    333.57 o 
  -1   3   7     1891.98     2157.32    109.34 o 
   1   3   7      990.47     1046.99    102.50 o 
   3   3   7      214.39       75.47     28.70 o 
   5   3   7     1073.63     1189.37    111.62 o 
   7   3   7        1.19       79.20     27.66 o 
   9   3   7     1535.47     1777.47     95.07 o 
  11   3   7       10.02       89.08     23.49 o 
  13   3   7      443.67      335.29     84.24 o 
  15   3   7      965.47      989.23    162.06 o 
  17   3   7       25.79      102.26     45.22 o 
  19   3   7     1881.35     1883.50    231.38 o 
  21   3   7      642.73      759.38    149.46 o 
  23   3   7     1651.09     1951.71    253.56 o 
  25   3   7      899.51     1154.01    198.56 o 
 -36   4   7      473.35      541.19    121.35 o 
 -34   4   7       78.39      211.04     85.53 o 
 -32   4   7       53.64       90.50     48.61 o 
 -30   4   7       98.02      152.01     62.11 o 
 -28   4   7        4.39       33.54     38.76 o 
 -26   4   7     1275.84     1333.57    187.45 o 
 -24   4   7        2.94       87.26     50.71 o 
 -22   4   7      275.15      353.95     90.90 o 
 -20   4   7      892.73      963.03    106.07 o 
 -18   4   7    11110.79     9617.10    347.72 o 
 -16   4   7    12736.60    13270.83    333.19 o 
 -14   4   7       11.51       37.67     34.36 o 
 -12   4   7      344.58      226.52     67.67 o 
 -10   4   7     6626.71     5891.43    265.89 o 
  -8   4   7     1979.77     1578.23    144.82 o 
  -6   4   7     5938.51     6712.69    158.04 o 
  -4   4   7       48.20       59.37     33.74 o 
  -2   4   7     8440.95     7688.02    212.99 o 
   0   4   7     1012.44      824.36     77.24 o 
   2   4   7      878.32     1302.99    115.54 o 
   4   4   7     5646.92     5385.37    204.92 o 
   6   4   7      464.75      468.62     72.61 o 
   8   4   7    14986.34    14496.91    393.32 o 
  10   4   7     9572.28     9295.02    248.72 o 
  12   4   7      397.18      401.83     56.31 o 
  14   4   7      156.79      174.21     62.37 o 
  16   4   7      469.37      641.96    131.03 o 
  18   4   7     5770.49     5756.43    346.40 o 
  20   4   7     2430.55     2477.16    240.61 o 
  22   4   7     1513.99     1668.38    235.81 o 
  24   4   7      320.08      442.86     98.99 o 
 -35   5   7       77.94      222.98     71.56 o 
 -33   5   7       89.40      106.90     56.57 o 
 -31   5   7       92.77       78.93     81.50 o 
 -29   5   7      109.72       93.09     51.62 o 
 -27   5   7      273.15      295.07     90.37 o 
 -25   5   7     3164.23     2699.87    221.87 o 
 -23   5   7       48.84       97.83     49.78 o 
 -21   5   7     8768.18     8329.14    241.92 o 
 -19   5   7     2706.98     2931.69    163.39 o 
 -17   5   7     4309.37     3925.46    206.24 o 
 -15   5   7       22.03      132.86     52.70 o 
 -13   5   7     1855.94     1952.04    163.25 o 
 -11   5   7      134.76      406.30     95.65 o 
  -9   5   7     2831.13     2041.58    167.29 o 
  -7   5   7       11.38       59.64     37.06 o 
  -5   5   7      442.26      807.32    126.46 o 
  -3   5   7     1277.71      791.14    123.91 o 
  -1   5   7      714.83      759.54    120.51 o 
   1   5   7      843.16      774.87    141.29 o 
   3   5   7     7132.18     8090.46    264.57 o 
   5   5   7     2144.00     2656.75    149.53 o 
   7   5   7     5244.71     5405.65    293.86 o 
   9   5   7      341.57      535.74     81.92 o 
  11   5   7     6975.33     7723.17    291.12 o 
  13   5   7      652.50      878.46    146.57 o 
  15   5   7    10050.65    10743.13    468.49 o 
  17   5   7      572.60      811.88    147.45 o 
  19   5   7     3529.60     3601.24    275.53 o 
  21   5   7     3530.62     3572.87    277.51 o 
 -32   6   7      170.34       92.86     52.37 o 
 -30   6   7      241.91      211.89     73.07 o 
 -28   6   7      904.32      812.68    159.86 o 
 -26   6   7     3311.57     3116.09    284.14 o 
 -24   6   7      833.31     1062.35    171.13 o 
 -22   6   7       25.60      156.43     54.04 o 
 -20   6   7     7015.72     6466.45    222.17 o 
 -18   6   7    12278.39    11244.75    348.12 o 
 -16   6   7      118.03      286.42     83.05 o 
 -14   6   7    11968.03    10886.59    419.37 o 
 -12   6   7     3766.96     3211.29    214.32 o 
 -10   6   7    12488.28    11420.42    906.95 o 
  -8   6   7      115.93      236.25     66.18 o 
  -6   6   7      241.24      297.86     80.84 o 
  -4   6   7       78.09      418.03     95.16 o 
  -2   6   7     2509.62     2360.38    187.36 o 
   0   6   7     1706.25     1686.50    170.43 o 
   2   6   7     8300.05     6944.85    340.24 o 
   4   6   7     2885.28     2560.96    207.02 o 
   6   6   7      156.14      244.01     75.14 o 
   8   6   7       56.13      184.80     33.57 o 
  10   6   7     1227.03     1324.86    123.40 o 
  12   6   7     1070.05     1319.94    126.01 o 
  14   6   7      526.05      853.01    153.74 o 
  16   6   7     1304.10     1584.09    173.07 o 
  18   6   7      170.85      411.85    136.19 o 
  20   6   7       10.01      -16.92     50.35 o 
 -29   7   7     3421.49     2772.25    270.40 o 
 -27   7   7      387.49      451.34    104.82 o 
 -25   7   7     2079.87     1728.63    218.47 o 
 -23   7   7      499.90      620.84    131.05 o 
 -21   7   7     5459.24     5061.97    205.05 o 
 -19   7   7     2528.84     2340.97    158.91 o 
 -17   7   7    13888.52    12693.43    396.77 o 
 -15   7   7     4418.94     4164.42    220.60 o 
 -13   7   7     2784.79     2823.88    178.12 o 
 -11   7   7    10632.63    10062.23    740.63 o 
  -9   7   7     2065.10     1965.05    197.88 o 
  -7   7   7    31096.10    29560.42    755.26 o 
  -5   7   7       79.98      169.73     58.01 o 
  -3   7   7     3725.68     3350.56    233.73 o 
  -1   7   7       47.56      171.80     57.88 o 
   1   7   7     1487.72     1252.09    173.54 o 
   3   7   7     1561.57     1583.80    192.28 o 
   5   7   7     4516.98     4767.36    296.23 o 
   7   7   7      910.41      839.97    151.70 o 
   9   7   7     3092.53     3276.26    349.95 o 
  11   7   7     1027.63     1366.81    257.91 o 
 -26   8   7       22.51       45.72     41.72 o 
 -24   8   7     1506.43     1482.17    211.22 o 
 -22   8   7     1058.82     1167.40    174.25 o 
 -20   8   7      556.92      654.23    103.94 o 
 -18   8   7     2646.04     2681.07    203.16 o 
 -16   8   7       41.76      167.18     54.86 o 
 -14   8   7     7877.67     7155.96    308.02 o 
 -12   8   7     3895.55     3459.37    207.59 o 
 -10   8   7      899.04      954.35    131.81 o 
  -8   8   7    15559.81    14781.83    452.48 o 
  -6   8   7       40.06      108.68     40.25 o 
  -4   8   7    19252.09    18204.43    508.57 o 
  -2   8   7     1792.47     2191.09    255.13 o 
   0   8   7     4236.21     3745.68    289.32 o 
   2   8   7     6405.48     6247.45    376.83 o 
   4   8   7       59.04       57.84     52.52 o 
   6   8   7     1967.85     2107.28    226.04 o 
   8   8   7       29.65       92.85     45.71 o 
  10   8   7     2630.27     2773.18    258.55 o 
  12   8   7      703.93     1213.69    246.77 o 
 -23   9   7      300.26      322.51     80.38 o 
 -21   9   7      347.04      477.23     80.52 o 
 -19   9   7     1191.13     1391.02    154.27 o 
 -17   9   7      560.12      476.27     80.38 o 
 -15   9   7     1770.01     1691.20    156.38 o 
 -13   9   7      248.81      357.86    112.87 o 
 -11   9   7     2588.47     2225.95    233.49 o 
  -9   9   7      399.49      524.93    129.51 o 
  -7   9   7      159.13      276.89     94.48 o 
  -5   9   7       17.63       27.66     64.58 o 
  -3   9   7     1949.45     2205.67    275.10 o 
  -1   9   7     4077.02     4014.90    310.32 o 
   1   9   7      353.80      398.95     99.15 o 
   3   9   7       72.73      153.04    129.79 o 
   5   9   7       20.39      199.01     63.09 o 
   7   9   7      414.26      613.80    186.53 o 
   9   9   7     1443.44     1624.90    230.81 o 
  11   9   7       94.83      214.01     52.11 o 
 -16  10   7      130.68      279.46    115.96 o 
 -14  10   7      548.34      559.41    247.40 o 
 -12  10   7       16.94      147.79     53.93 o 
 -10  10   7        0.12      164.94     77.16 o 
  -8  10   7        4.34      159.59     62.75 o 
  -6  10   7      173.87      172.59     70.40 o 
  -4  10   7       26.57       26.02    154.76 o 
  -2  10   7      599.03      633.22    146.43 o 
   0  10   7      214.88      205.02     79.35 o 
   2  10   7      574.13      597.45    133.37 o 
   4  10   7       16.91       63.31    117.82 o 
 -38   0   8        7.33       31.17     33.90 o 
 -36   0   8     2252.13     2058.57    209.63 o 
 -34   0   8      520.44      649.47    162.38 o 
 -32   0   8     2167.82     1876.66    195.56 o 
 -30   0   8     3229.65     2986.03    223.53 o 
 -28   0   8     2153.71     2125.33    192.54 o 
 -26   0   8     1004.48     1246.04    140.12 o 
 -24   0   8      478.40      639.59    109.01 o 
 -22   0   8     7863.10     9641.69    367.94 o 
 -20   0   8    23897.74    21251.29    645.08 o 
 -18   0   8     9955.05     9581.41    235.10 o 
 -16   0   8      911.60     1303.31     81.29 o 
 -14   0   8    18074.98    17807.42    318.21 o 
 -12   0   8      378.35      305.76     55.97 o 
 -10   0   8    21224.04    19705.21    315.11 o 
  -8   0   8     5740.96     5219.06    142.07 o 
  -6   0   8    13131.37    11385.08    199.55 o 
  -4   0   8    10133.30     9681.18    287.25 o 
  -2   0   8      169.70       72.66     33.23 o 
   0   0   8    13554.11    10514.05    314.08 o 
   2   0   8     7974.95     6652.64    253.41 o 
   4   0   8   110726.75   109957.73   1426.36 o 
   6   0   8     5609.62     5561.79    419.74 o 
   8   0   8     3328.05     3944.33    208.30 o 
  10   0   8       24.25      143.94     41.12 o 
  12   0   8      462.86     1166.64    238.10 o 
  14   0   8     3585.32     3616.30    359.85 o 
  16   0   8      584.81      588.50    194.80 o 
  18   0   8      722.97      963.21    253.78 o 
  20   0   8      595.62     1107.20    284.32 o 
  22   0   8     1076.95     1323.47    305.37 o 
  24   0   8      300.16      505.95    166.33 o 
 -39   1   8        0.49      107.02     34.50 o 
 -37   1   8      578.91      663.87     91.02 o 
 -35   1   8      278.40      309.86     51.96 o 
 -33   1   8     1802.30     1890.99    145.95 o 
 -31   1   8     1127.31     1284.58    125.50 o 
 -29   1   8      434.91      366.52     62.52 o 
 -27   1   8      395.78      398.13     61.11 o 
 -25   1   8      688.95      810.56     90.00 o 
 -23   1   8     1987.96     1861.71    109.54 o 
 -21   1   8     4487.87     4587.01    199.28 o 
 -19   1   8     5159.84     5371.02    141.52 o 
 -17   1   8    13806.95    14255.09    233.09 o 
 -15   1   8       48.63      166.81     24.58 o 
 -13   1   8     1806.48     1619.25     61.14 o 
 -11   1   8     4680.74     4827.38    103.64 o 
  -9   1   8     6174.54     5099.04    117.70 o 
  -7   1   8    27200.01    27420.67    300.75 o 
  -5   1   8     3053.39     3438.09    138.43 o 
  -3   1   8    15375.39    14998.96    190.11 o 
  -1   1   8     1376.63     1007.19     67.09 o 
   1   1   8     9143.24     7730.23    132.98 o 
   3   1   8    15208.59    16584.72    222.07 o 
   5   1   8      515.63      416.50     70.27 o 
   7   1   8    15167.92    16231.73    312.56 o 
   9   1   8     1974.24     1762.81     98.86 o 
  11   1   8     1009.48     1168.40     83.60 o 
  13   1   8     2281.18     1912.34    195.63 o 
  15   1   8      765.55      832.72    157.50 o 
  17   1   8     1032.95      851.36    162.35 o 
  19   1   8      382.22      390.60    146.92 o 
  21   1   8     1300.17     1315.40    234.82 o 
  23   1   8       33.22      -19.23    128.14 o 
  25   1   8     1681.57     1821.77    260.78 o 
 -38   2   8     1698.06     1514.77    227.77 o 
 -36   2   8      109.50      216.50     73.79 o 
 -34   2   8     2803.56     2594.14    208.84 o 
 -32   2   8     1572.55     1717.13    134.30 o 
 -30   2   8       47.10      149.51     51.34 o 
 -28   2   8     1874.50     1847.52    122.66 o 
 -26   2   8        7.18       79.39     27.61 o 
 -24   2   8     4461.45     4358.69    170.84 o 
 -22   2   8     1051.83     1199.23     88.13 o 
 -20   2   8     1450.08     1750.25     83.60 o 
 -18   2   8     1279.77     1932.62     91.53 o 
 -16   2   8      153.15      188.25     33.18 o 
 -14   2   8     3059.83     4381.13    131.31 o 
 -12   2   8     2745.47     2094.06     85.31 o 
 -10   2   8    17998.80    18486.84    272.53 o 
  -8   2   8    14296.24    18091.04    264.61 o 
  -6   2   8     1396.38     2451.57    110.54 o 
  -4   2   8     5795.21     6145.67    276.11 o 
  -2   2   8     1950.06     2600.78    121.74 o 
   0   2   8      695.58      832.32     76.37 o 
   2   2   8     6243.83     5213.69    190.76 o 
   4   2   8     1134.34     1011.08     64.40 o 
   6   2   8      658.35      575.26     50.37 o 
   8   2   8     6152.14     6500.70    237.61 o 
  10   2   8     2173.82     2079.07    132.62 o 
  12   2   8       64.51      142.39     35.28 o 
  14   2   8      760.31      817.12    149.26 o 
  16   2   8      115.44      168.79     64.54 o 
  18   2   8     1140.85     1258.38    201.02 o 
  20   2   8      316.31      291.41     80.82 o 
  22   2   8     3043.41     2921.81    262.59 o 
  24   2   8      761.07      912.47    182.40 o 
 -37   3   8      428.89      663.33    154.04 o 
 -35   3   8      840.92      954.55    357.79 o 
 -33   3   8     5596.24     5044.19    335.75 o 
 -31   3   8      130.27      329.20    126.08 o 
 -29   3   8      191.11      185.00     80.47 o 
 -27   3   8      674.84      682.36    138.60 o 
 -25   3   8     1209.68     1274.73    173.19 o 
 -23   3   8     4789.65     4796.51    268.87 o 
 -21   3   8     1525.92     1309.42     94.37 o 
 -19   3   8    12900.72    11938.81    250.81 o 
 -17   3   8     5999.32     6447.82    170.41 o 
 -15   3   8     1166.03     1063.66     97.42 o 
 -13   3   8      604.56      681.81     49.39 o 
 -11   3   8     1417.96     2476.83     99.03 o 
  -9   3   8     8962.75     9768.44    215.45 o 
  -7   3   8     3727.96     3451.45    127.92 o 
  -5   3   8    11451.67    14603.54    293.90 o 
  -3   3   8     1609.82     1996.31    105.32 o 
  -1   3   8       15.48       28.80     16.56 o 
   1   3   8     4261.13     4356.97    174.44 o 
   3   3   8     6404.01     6136.22    218.32 o 
   5   3   8     6126.13     6474.10    233.32 o 
   7   3   8     8866.47     8481.93    215.81 o 
   9   3   8     4729.73     4407.40    246.19 o 
  11   3   8      861.16     1061.11    121.27 o 
  13   3   8     1589.52     1772.00    203.95 o 
  15   3   8      304.00      454.23    105.25 o 
  17   3   8     7212.99     7412.56    398.79 o 
  19   3   8     4841.92     4893.57    329.99 o 
  21   3   8       30.06      173.79    142.58 o 
  23   3   8      311.23      347.16    158.06 o 
 -36   4   8      759.16      803.64    167.54 o 
 -34   4   8     1032.82      997.81    184.59 o 
 -32   4   8      531.92      518.31    146.49 o 
 -30   4   8     3796.52     3199.57    256.27 o 
 -28   4   8      451.97      357.73     99.91 o 
 -26   4   8    10204.55     9344.43    607.52 o 
 -24   4   8       65.34      128.58     53.64 o 
 -22   4   8    10248.91    10253.02   1104.03 o 
 -20   4   8     1240.02     1844.04    135.73 o 
 -18   4   8    16111.72    15633.45    376.46 o 
 -16   4   8    10274.76     7923.49    256.62 o 
 -14   4   8     2573.84     3060.44    199.06 o 
 -12   4   8      257.28      394.44     94.55 o 
 -10   4   8       24.58       51.15     41.27 o 
  -8   4   8     1264.48      986.70    133.05 o 
  -6   4   8       82.74       44.30     34.41 o 
  -4   4   8       33.28       74.43     28.11 o 
  -2   4   8     1905.99     1986.47    117.58 o 
   0   4   8      716.97      542.30     74.59 o 
   2   4   8     8639.06     8705.14    265.68 o 
   4   4   8     1251.10      904.79     98.72 o 
   6   4   8    11468.64    12951.06    355.31 o 
   8   4   8     1800.80     1849.28    139.73 o 
  10   4   8     6653.44     6255.71    253.01 o 
  12   4   8     2218.46     2504.89    282.05 o 
  14   4   8      167.05      206.33     60.51 o 
  16   4   8     2819.33     2705.21    229.57 o 
  18   4   8       51.88       98.59     75.32 o 
  20   4   8     1876.03     2080.95    255.41 o 
  22   4   8      144.76      158.63     70.77 o 
 -35   5   8       36.46       58.87     48.39 o 
 -33   5   8      577.59      557.63    137.41 o 
 -31   5   8     1421.91     1162.58    195.96 o 
 -29   5   8      161.58      156.20     73.27 o 
 -27   5   8        7.91       40.74     87.90 o 
 -25   5   8      177.38      218.91     82.12 o 
 -23   5   8     2181.23     1855.09    244.72 o 
 -21   5   8        7.31      105.16     47.98 o 
 -19   5   8     3015.01     2653.14    158.07 o 
 -17   5   8     5276.80     5314.11    223.74 o 
 -15   5   8      711.32      934.29    141.38 o 
 -13   5   8     1951.28     1906.20    586.83 o 
 -11   5   8     3311.75     2713.34    251.53 o 
  -9   5   8     9876.44     7880.30    342.76 o 
  -7   5   8     3285.19     2367.66    795.44 o 
  -5   5   8     3562.91     3768.37    508.64 o 
  -3   5   8      813.31      891.79    139.64 o 
  -1   5   8      439.95      409.60    152.70 o 
   1   5   8        0.56      129.28     30.42 o 
   3   5   8        2.06       75.05     50.22 o 
   5   5   8      261.18      377.58     60.61 o 
   7   5   8      928.41      962.42    112.23 o 
   9   5   8       88.81      198.84     40.43 o 
  11   5   8     1663.25     1633.52    142.16 o 
  13   5   8      384.52      356.72     88.27 o 
  15   5   8      232.78      324.85     88.78 o 
  17   5   8     1291.20     1671.42    253.37 o 
  19   5   8     1464.04     1808.34    238.80 o 
  21   5   8        1.60       67.36     39.14 o 
 -32   6   8      251.85      409.17    108.47 o 
 -30   6   8     6003.20     5672.40    538.19 o 
 -28   6   8     2242.90     2236.65    392.04 o 
 -26   6   8     3619.45     3456.52    262.45 o 
 -24   6   8     2297.95     2285.18    222.12 o 
 -22   6   8     3752.47     3795.49    167.75 o 
 -20   6   8    12400.94    10035.29    298.19 o 
 -18   6   8      326.72      280.56     86.86 o 
 -16   6   8     6198.51     5889.50    314.00 o 
 -14   6   8      269.73      258.54     72.14 o 
 -12   6   8     3200.18     2917.09    209.22 o 
 -10   6   8     2136.92     2165.91    176.85 o 
  -8   6   8     1516.14     1414.55    173.11 o 
  -6   6   8      314.01      692.90    128.24 o 
  -4   6   8     1177.57     1000.23    189.83 o 
  -2   6   8      147.01      115.63     52.75 o 
   0   6   8      477.31      759.95    142.09 o 
   2   6   8       10.00       83.18     49.31 o 
   4   6   8     2005.67     2021.52    202.51 o 
   6   6   8     6861.98     6731.66    565.84 o 
   8   6   8     2033.28     1835.62    185.08 o 
  10   6   8     2640.68     2763.84    169.30 o 
  12   6   8     5246.22     5628.47    257.68 o 
  14   6   8     5046.80     5543.02    345.86 o 
  16   6   8     3588.67     3932.95    280.35 o 
  18   6   8        4.85      201.96     46.84 o 
 -31   7   8        4.97       81.39    106.88 o 
 -29   7   8     1727.31     1503.56    258.34 o 
 -27   7   8      380.04      445.18    105.50 o 
 -25   7   8      735.77      921.65    166.31 o 
 -23   7   8      380.98      524.10    114.35 o 
 -21   7   8       13.69       94.64     33.63 o 
 -19   7   8        1.03      185.65     52.56 o 
 -17   7   8     1539.92     1871.57    176.64 o 
 -15   7   8      580.05      720.03    142.10 o 
 -13   7   8     7354.33     6662.24    348.06 o 
 -11   7   8     9507.10     8715.18    399.99 o 
  -9   7   8       67.67      165.62     58.91 o 
  -7   7   8     8233.65     7571.61    371.85 o 
  -5   7   8      286.60      478.25    115.23 o 
  -3   7   8     9445.05     8045.12    386.25 o 
  -1   7   8     4067.82     4508.97    287.46 o 
   1   7   8     2448.75     2365.87    209.85 o 
   3   7   8     4152.42     4293.09    285.27 o 
   5   7   8     1069.89     1074.38    256.28 o 
   7   7   8     1200.09     1820.49    221.43 o 
   9   7   8       19.88      163.83     51.56 o 
  11   7   8     1894.96     2068.76    326.83 o 
 -26   8   8       10.41      128.01     92.65 o 
 -24   8   8       37.80      160.96     60.63 o 
 -22   8   8      749.16      822.04     95.61 o 
 -20   8   8     1748.70     2070.02    152.78 o 
 -18   8   8     1513.58     1638.82    171.74 o 
 -16   8   8        8.10       32.03     43.84 o 
 -14   8   8        1.07       14.82     69.77 o 
 -12   8   8        4.55       73.51     33.69 o 
 -10   8   8     1142.65     1003.69    146.00 o 
  -8   8   8        4.03       39.29     34.68 o 
  -6   8   8      127.95      136.65     52.79 o 
  -4   8   8        1.47      188.18    120.91 o 
  -2   8   8     2556.89     2414.39    208.47 o 
   0   8   8     1068.61     1358.96    300.83 o 
   2   8   8        9.09      174.15    108.53 o 
   4   8   8      188.53      427.95    153.94 o 
   6   8   8     1375.31     2039.87    351.60 o 
   8   8   8      756.87      907.49    243.46 o 
  10   8   8        8.88       93.36     99.66 o 
 -23   9   8      528.49      670.20    127.47 o 
 -21   9   8     3307.92     3207.71    198.97 o 
 -19   9   8      331.01      511.48    134.82 o 
 -17   9   8     5067.20     4755.62    260.35 o 
 -15   9   8       89.00      218.23    105.54 o 
 -13   9   8     2410.28     2379.36    192.43 o 
 -11   9   8     1484.22     1620.71    240.13 o 
  -9   9   8      474.13      584.17    136.27 o 
  -7   9   8     2477.60     2680.03    274.43 o 
  -5   9   8      124.96      205.07     67.99 o 
  -3   9   8     3154.49     3332.06    287.79 o 
  -1   9   8      333.05      505.61    135.41 o 
   1   9   8     2810.72     3054.22    301.20 o 
   3   9   8      710.17      947.42    172.20 o 
   5   9   8      512.63      697.29    164.95 o 
   7   9   8     1394.01     1884.73    253.84 o 
   9   9   8       56.11      306.53     75.71 o 
 -16  10   8     2713.92     2675.02    266.98 o 
 -14  10   8     4858.38     4865.76    349.54 o 
 -12  10   8       31.26      -37.39    130.83 o 
 -10  10   8     1620.05     1595.89    249.78 o 
  -8  10   8     1831.30     1615.00    256.20 o 
  -6  10   8      493.19      731.35    161.20 o 
  -4  10   8     3335.52     3411.11    332.63 o 
  -2  10   8     1261.73     1496.29    247.12 o 
   0  10   8     4498.25     4239.34    335.50 o 
   2  10   8        5.04      247.74     94.42 o 
 -39   1   9      498.74      736.26     77.72 o 
 -37   1   9     3867.06     3765.57    199.02 o 
 -35   1   9     1253.52     1205.02    127.69 o 
 -33   1   9       22.79      112.06     30.85 o 
 -31   1   9      278.84      328.00     55.03 o 
 -29   1   9     2948.08     2731.21    148.54 o 
 -27   1   9      302.80      321.65     52.36 o 
 -25   1   9     2537.85     2580.55    132.57 o 
 -23   1   9      628.07      629.02     74.12 o 
 -21   1   9     2337.55     1748.72     81.47 o 
 -19   1   9    44455.95    44348.07    553.97 o 
 -17   1   9    12328.81    12038.89    194.55 o 
 -15   1   9     8630.98     8139.12    152.11 o 
 -13   1   9     7501.88     6069.47    134.93 o 
 -11   1   9    21936.60    21713.33    281.24 o 
  -9   1   9    79197.71    82969.75    666.38 o 
  -7   1   9      188.80      194.10     27.90 o 
  -5   1   9    14173.69    14514.85    201.38 o 
  -3   1   9     1959.59     1847.85     53.94 o 
  -1   1   9     5303.55     4336.71    146.61 o 
   1   1   9       16.67       73.29     24.35 o 
   3   1   9      375.13      255.15     46.85 o 
   5   1   9     1911.37     1553.00     96.70 o 
   7   1   9     7083.33     6426.39    223.21 o 
   9   1   9     3218.74     3397.01    143.36 o 
  11   1   9     1602.80     1379.85     93.56 o 
  13   1   9      147.89      248.57     80.53 o 
  15   1   9     6886.98     6372.86    410.04 o 
  17   1   9     6585.73     6200.92    370.91 o 
  19   1   9     1569.88     1668.88    233.61 o 
  21   1   9     2088.86     2352.92    285.36 o 
  23   1   9      302.06      418.71    195.19 o 
 -38   2   9      128.37       75.27     68.50 o 
 -36   2   9       88.72      151.79     53.41 o 
 -34   2   9     1572.53     1596.20    175.07 o 
 -32   2   9     6196.32     5869.57    310.78 o 
 -30   2   9      628.26      503.57     78.25 o 
 -28   2   9      115.11      173.33     39.18 o 
 -26   2   9     1606.55     1583.95    116.09 o 
 -24   2   9        3.50      100.25     30.47 o 
 -22   2   9     9328.31     9753.48    210.69 o 
 -20   2   9    11475.81    12057.43    301.52 o 
 -18   2   9    10976.12     9985.44    224.13 o 
 -16   2   9    10215.83     9188.19    208.76 o 
 -14   2   9     2318.36     2815.03    106.85 o 
 -12   2   9    19669.68    21553.51    316.48 o 
 -10   2   9     2953.76     3159.07    107.31 o 
  -8   2   9    24760.63    25879.05    490.52 o 
  -6   2   9    43556.32    46869.86    716.07 o 
  -4   2   9     4123.99     4521.92    217.30 o 
  -2   2   9    35047.44    38081.66    568.80 o 
   0   2   9      100.24       54.91     22.85 o 
   2   2   9     7450.67     6766.48    229.88 o 
   4   2   9    36370.27    38295.82    620.31 o 
   6   2   9     2411.77     2443.95    143.66 o 
   8   2   9     9198.20     8490.41    365.46 o 
  10   2   9      810.19      830.54    107.26 o 
  12   2   9     1535.78     1392.71    189.52 o 
  14   2   9     6605.21     6826.55    369.60 o 
  16   2   9      683.31      724.01    151.82 o 
  18   2   9     4034.42     3747.96    290.87 o 
  20   2   9      718.46     1160.76    209.92 o 
  22   2   9      308.72      479.88    117.81 o 
 -37   3   9      391.51      498.84    128.18 o 
 -35   3   9      366.38      447.87    114.22 o 
 -33   3   9     1033.24      938.90    171.90 o 
 -31   3   9     2142.94     2139.34    220.41 o 
 -29   3   9     4986.17     4320.56    425.70 o 
 -27   3   9     3809.56     3327.57    240.22 o 
 -25   3   9     2995.05     2997.95    326.42 o 
 -23   3   9      128.31       64.74     45.29 o 
 -21   3   9      877.83      862.30    152.34 o 
 -19   3   9     3732.69     4330.99    146.52 o 
 -17   3   9      575.72      339.03     44.00 o 
 -15   3   9      407.90      466.75     41.08 o 
 -13   3   9     4997.79     5260.86    143.00 o 
 -11   3   9    18550.19    17696.31    277.30 o 
  -9   3   9     1291.05     1020.64     75.18 o 
  -7   3   9    27970.95    32633.70    491.09 o 
  -5   3   9       85.08      364.98     57.45 o 
  -3   3   9    21154.53    23408.87    427.41 o 
  -1   3   9     3007.23     2762.26    139.85 o 
   1   3   9    24592.90    21752.32    437.02 o 
   3   3   9     6098.40     6304.43    230.22 o 
   5   3   9     4719.31     5498.32    223.67 o 
   7   3   9     7328.13     6067.35    242.02 o 
   9   3   9     3855.50     3757.03    202.46 o 
  11   3   9     8410.93     7609.33    285.24 o 
  13   3   9      630.49      717.76    172.50 o 
  15   3   9      966.98     1327.88    197.53 o 
  17   3   9      678.19      693.63    135.44 o 
  19   3   9     2562.04     2426.08    230.81 o 
  21   3   9       41.89      168.07     59.61 o 
 -36   4   9       20.93      150.58     59.96 o 
 -34   4   9     2437.76     2464.32    258.22 o 
 -32   4   9     5174.10     4592.02    319.59 o 
 -30   4   9       41.02      153.15     63.35 o 
 -28   4   9        5.87      140.24     52.60 o 
 -26   4   9     1176.01     1129.68    175.35 o 
 -24   4   9     3523.06     3645.71    248.24 o 
 -22   4   9     5348.43     4490.88    260.84 o 
 -20   4   9        2.58       19.12     36.87 o 
 -18   4   9     1420.87     1539.88    262.99 o 
 -16   4   9      453.88      412.48    129.71 o 
 -14   4   9     3630.95     4005.68    178.85 o 
 -12   4   9      181.22       78.00     53.98 o 
 -10   4   9     7896.73     7894.01    332.30 o 
  -8   4   9    14029.27    12643.76    428.48 o 
  -6   4   9      699.02      953.06     69.44 o 
  -4   4   9      128.99       67.72     25.41 o 
  -2   4   9     8872.44     8608.75    254.63 o 
   0   4   9      631.01      656.73     72.71 o 
   2   4   9      239.46      294.97     56.95 o 
   4   4   9     3133.23     3150.99    166.07 o 
   6   4   9      461.64      605.80     89.09 o 
   8   4   9      350.07      389.89     70.96 o 
  10   4   9     1733.85     1926.52    148.70 o 
  12   4   9       34.21      130.94     55.21 o 
  14   4   9      672.47      921.40    168.72 o 
  16   4   9      830.43      846.56    163.20 o 
  18   4   9     1438.27     1555.04    227.14 o 
  20   4   9     1231.63     1200.68    201.17 o 
 -35   5   9     4373.42     3985.44    316.21 o 
 -33   5   9        0.95       59.15     68.72 o 
 -31   5   9     4403.94     4103.98    508.66 o 
 -29   5   9      360.02      411.38    123.19 o 
 -27   5   9      813.75      801.48    152.59 o 
 -25   5   9     2721.19     2596.71    217.03 o 
 -23   5   9      201.48      204.64     74.62 o 
 -21   5   9     2869.37     2391.18    152.90 o 
 -19   5   9      365.35      291.38    117.18 o 
 -17   5   9     1927.54     2131.64    145.45 o 
 -15   5   9      647.69      560.58    114.30 o 
 -13   5   9     6029.16     6022.17    339.05 o 
 -11   5   9     6834.44     5990.79    471.95 o 
  -9   5   9      435.79      475.25    105.46 o 
  -7   5   9      489.28      508.27    109.37 o 
  -5   5   9      187.10      288.67     86.96 o 
  -3   5   9     2701.60     2827.65    734.77 o 
  -1   5   9     1286.42     1534.02    183.44 o 
   1   5   9       26.40      138.61     54.35 o 
   3   5   9     1024.38     1007.12    108.79 o 
   5   5   9      142.14      298.49     56.75 o 
   7   5   9      344.64      400.01     74.21 o 
   9   5   9      127.69      186.84     42.65 o 
  11   5   9     1011.10     1438.53    133.07 o 
  13   5   9      697.97      780.76    145.78 o 
  15   5   9     1101.72     1452.09    241.01 o 
  17   5   9     1121.36     1262.14    199.85 o 
  19   5   9       96.66      150.48     56.71 o 
 -32   6   9      349.18      381.34    114.32 o 
 -30   6   9     1189.31     1235.63    201.82 o 
 -28   6   9     2489.79     2384.12    241.26 o 
 -26   6   9      398.36      312.14     89.41 o 
 -24   6   9       10.17       86.65     50.14 o 
 -22   6   9     1548.10     1587.67    175.76 o 
 -20   6   9      431.06      541.32     95.70 o 
 -18   6   9     1038.18      963.03    265.36 o 
 -16   6   9     2830.17     2383.40    204.44 o 
 -14   6   9        8.03       74.52     37.32 o 
 -12   6   9     1012.37      894.84    151.65 o 
 -10   6   9      573.86      439.94    107.39 o 
  -8   6   9      829.73      777.38    138.46 o 
  -6   6   9      720.67     1293.91    178.10 o 
  -4   6   9     5108.82     5162.10    301.03 o 
  -2   6   9      292.66      305.51    108.33 o 
   0   6   9       62.75      203.39     74.64 o 
   2   6   9     1887.94     2002.46    226.15 o 
   4   6   9    10980.36    10753.33    464.04 o 
   6   6   9      814.06      905.75    158.63 o 
   8   6   9      369.74      484.10    100.54 o 
  10   6   9       55.12      234.99     50.21 o 
  12   6   9      552.81      759.32    191.91 o 
  14   6   9      597.98      897.71    149.82 o 
  16   6   9      103.58      179.43     73.46 o 
 -31   7   9      194.79      429.93    141.14 o 
 -29   7   9     3948.81     3640.24    288.61 o 
 -27   7   9      978.34     1297.81    202.59 o 
 -25   7   9     3044.61     3087.99    266.23 o 
 -23   7   9       21.13      311.87    101.83 o 
 -21   7   9      883.69      912.27    106.20 o 
 -19   7   9     3538.79     3077.14    193.82 o 
 -17   7   9      467.67      537.91    131.98 o 
 -15   7   9      229.68      348.92     96.50 o 
 -13   7   9      544.15      688.84    137.01 o 
 -11   7   9        1.34       43.19     44.89 o 
  -9   7   9     7269.69     6653.05    357.39 o 
  -7   7   9      422.59      341.95     91.89 o 
  -5   7   9      185.84      262.53     85.35 o 
  -3   7   9      654.71      642.70    141.58 o 
  -1   7   9      288.50      372.89    105.83 o 
   1   7   9     2242.96     2336.02    228.24 o 
   3   7   9      941.10      893.31    161.63 o 
   5   7   9     4446.26     4844.98    320.85 o 
   7   7   9     6737.56     7099.70    395.77 o 
   9   7   9       37.42      119.84     46.50 o 
  11   7   9     4373.83     5481.91    345.02 o 
 -26   8   9     2725.16     2737.53    364.20 o 
 -24   8   9      695.18      835.85    171.90 o 
 -22   8   9     1971.75     1874.96    133.38 o 
 -20   8   9     1019.20     1156.44    149.61 o 
 -18   8   9      572.22      742.34    118.53 o 
 -16   8   9     5108.94     4882.47    297.16 o 
 -14   8   9       28.08      135.50     39.02 o 
 -12   8   9    11308.74    10441.67    472.73 o 
 -10   8   9      775.91      935.04    168.43 o 
  -8   8   9     2792.18     2615.74    224.98 o 
  -6   8   9     3018.51     3023.48    244.86 o 
  -4   8   9      161.15      246.86     86.80 o 
  -2   8   9     5408.23     5182.01    569.14 o 
   0   8   9     1205.93     1247.47    193.40 o 
   2   8   9      888.83     1348.23    304.13 o 
   4   8   9     1117.29     1567.35    311.98 o 
   6   8   9       67.20      173.74    108.12 o 
   8   8   9     2005.11     2596.17    332.61 o 
  10   8   9      587.21      992.10    234.80 o 
 -23   9   9     2859.24     2895.85    751.27 o 
 -21   9   9      379.96      512.66     86.22 o 
 -19   9   9       66.40      196.10     80.28 o 
 -17   9   9      268.72      436.92     81.60 o 
 -15   9   9     1190.95     1346.94    165.49 o 
 -13   9   9     1426.42     1550.67    182.26 o 
 -11   9   9       72.84      176.86     38.85 o 
  -9   9   9      674.91      712.81    202.21 o 
  -7   9   9      689.01      670.01    156.78 o 
  -5   9   9     2322.11     2476.11    297.15 o 
  -3   9   9      475.87      627.65    156.58 o 
  -1   9   9      310.95      519.06    139.99 o 
   1   9   9      683.24      820.25    181.15 o 
   3   9   9      304.19      343.27     96.15 o 
   5   9   9      175.64      260.67     82.84 o 
   7   9   9      197.74      262.31    148.57 o 
 -14  10   9      513.35      785.34    239.13 o 
 -12  10   9      334.87      649.72    142.48 o 
 -10  10   9      389.19      481.94    107.59 o 
  -8  10   9     1463.27     2014.16    481.81 o 
  -6  10   9      186.49      182.92     91.82 o 
  -4  10   9     1142.62     1251.62    225.77 o 
  -2  10   9       43.16      301.79     88.76 o 
 -40   0  10      188.35      236.60     84.60 o 
 -38   0  10     2068.06     2361.35    233.22 o 
 -36   0  10      130.59      163.85     57.11 o 
 -34   0  10      248.09      321.15     89.12 o 
 -32   0  10     6259.49     5879.99    327.95 o 
 -30   0  10     3203.98     3043.03    222.68 o 
 -28   0  10     1873.35     1847.09    362.33 o 
 -26   0  10      954.38      991.35    138.94 o 
 -24   0  10     4072.59     3723.45    218.70 o 
 -22   0  10     5425.99     5841.97    245.98 o 
 -20   0  10      375.04      440.95     65.05 o 
 -18   0  10    54848.57    56620.55    710.85 o 
 -16   0  10    24306.50    23762.81    406.76 o 
 -14   0  10     2979.48     2875.82    126.36 o 
 -12   0  10     1304.68     1273.61     79.28 o 
 -10   0  10     5728.06     5690.81    204.50 o 
  -8   0  10     2727.34     3539.95    117.46 o 
  -6   0  10     2038.63     1822.91    137.01 o 
  -4   0  10      994.34      896.84    111.19 o 
  -2   0  10      251.66      402.25     84.76 o 
   0   0  10     2242.94     1714.60    138.01 o 
   2   0  10     5318.66     4225.43    219.98 o 
   4   0  10     7153.59     7782.67    312.84 o 
   6   0  10       40.21      150.82     47.76 o 
   8   0  10     5705.22     5293.55    264.14 o 
  10   0  10       19.19       56.23     33.61 o 
  12   0  10     4124.90     4010.81    385.44 o 
  14   0  10      107.51      183.23    101.93 o 
  16   0  10    10111.12     9841.72    679.34 o 
  18   0  10    15845.59    15542.21    899.73 o 
  20   0  10      262.35      278.14    147.74 o 
  22   0  10     3491.43     3093.87    401.12 o 
 -39   1  10       55.23      159.49     52.14 o 
 -37   1  10      170.89      192.72     51.11 o 
 -35   1  10      102.80      160.09     42.49 o 
 -33   1  10      397.09      416.43     68.81 o 
 -31   1  10     2468.62     2527.38    144.26 o 
 -29   1  10     4132.38     3767.59    267.39 o 
 -27   1  10     4404.18     4221.40    176.54 o 
 -25   1  10       10.96      241.29     46.72 o 
 -23   1  10       89.45      177.54     29.87 o 
 -21   1  10       79.06      204.82     32.08 o 
 -19   1  10    18061.84    20029.33    271.46 o 
 -17   1  10      108.38       75.91     17.78 o 
 -15   1  10     2914.32     2900.54     90.25 o 
 -13   1  10     3902.58     3587.66     97.69 o 
 -11   1  10     6797.13     5968.05    141.71 o 
  -9   1  10      944.82      587.89     47.02 o 
  -7   1  10    14087.35    15027.88    284.66 o 
  -5   1  10     2939.58     2798.31     79.68 o 
  -3   1  10      367.06      554.40     66.86 o 
  -1   1  10    16200.60    14872.00    391.88 o 
   1   1  10     1048.73      830.97     83.56 o 
   3   1  10     1048.03     1058.30     86.62 o 
   5   1  10     3351.54     3065.99    155.98 o 
   7   1  10     1482.72     1601.58    101.97 o 
   9   1  10       13.96       21.71     19.97 o 
  11   1  10       81.45       97.93     53.19 o 
  13   1  10     1256.94     1676.76    215.92 o 
  15   1  10     1971.92     1675.67    223.37 o 
  17   1  10      157.62      257.68     86.78 o 
  19   1  10      480.88      527.20    132.17 o 
  21   1  10      159.29      184.75    172.91 o 
 -38   2  10      600.63      555.91    127.44 o 
 -36   2  10      965.95     1233.51    162.38 o 
 -34   2  10      485.92      558.99    102.20 o 
 -32   2  10     1434.93     1503.33    165.18 o 
 -30   2  10      311.40      494.57     61.41 o 
 -28   2  10     4067.26     3538.56    165.44 o 
 -26   2  10     1971.77     1630.50    116.37 o 
 -24   2  10    12557.13    10506.02    266.42 o 
 -22   2  10      102.52      181.55     30.03 o 
 -20   2  10    16693.10    16194.64    307.01 o 
 -18   2  10    11438.52    10439.50    236.20 o 
 -16   2  10    21000.22    22933.84    356.05 o 
 -14   2  10     5380.79     5415.38    155.98 o 
 -12   2  10     3654.82     2495.78    100.63 o 
 -10   2  10    15263.40    16339.50    303.63 o 
  -8   2  10    41048.59    40549.76    464.17 o 
  -6   2  10       29.45       77.42     17.54 o 
  -4   2  10     8519.77     7560.91    204.18 o 
  -2   2  10    24618.02    23840.31    527.66 o 
   0   2  10     3134.32     3797.92    172.80 o 
   2   2  10     4345.36     4092.84    185.50 o 
   4   2  10     1180.67     1213.67    160.57 o 
   6   2  10     3180.03     2925.57    164.08 o 
   8   2  10     1330.39     1241.40    128.12 o 
  10   2  10     7265.31     7697.13    286.49 o 
  12   2  10      356.56      356.20     94.55 o 
  14   2  10       74.74      232.48     72.80 o 
  16   2  10       42.02       53.91     64.17 o 
  18   2  10     1597.80     1823.90    251.67 o 
  20   2  10      397.96      452.93    111.94 o 
 -37   3  10     2668.68     2792.91    284.90 o 
 -35   3  10     1069.61     1028.85    187.04 o 
 -33   3  10     4141.31     3925.42    436.62 o 
 -31   3  10     7823.36     7839.38    928.00 o 
 -29   3  10      163.22      222.20     71.41 o 
 -27   3  10     1397.24     1439.11    269.90 o 
 -25   3  10      131.36      196.44     66.84 o 
 -23   3  10     6192.75     5820.34    228.42 o 
 -21   3  10    20728.54    18703.48    420.52 o 
 -19   3  10     1237.50     1006.98    105.96 o 
 -17   3  10     1728.42     1570.19    109.30 o 
 -15   3  10     1237.15     1837.98    130.03 o 
 -13   3  10    10052.24     9569.43    206.25 o 
 -11   3  10    14660.86    15895.79    271.67 o 
  -9   3  10     2619.20     2257.14    116.43 o 
  -7   3  10      319.78      590.02     62.66 o 
  -5   3  10     6059.61     4994.63    185.76 o 
  -3   3  10     1815.57     2113.76    123.44 o 
  -1   3  10     6885.06     7049.51    237.73 o 
   1   3  10     5239.38     4911.18    276.94 o 
   3   3  10    25699.83    25728.44    514.86 o 
   5   3  10     8487.52     7732.28    276.47 o 
   7   3  10     4249.12     4582.74    214.11 o 
   9   3  10        7.28       95.41     32.54 o 
  11   3  10     1875.81     2075.56    232.11 o 
  13   3  10     1253.72     1068.40    168.48 o 
  15   3  10      525.94      620.73    136.76 o 
  17   3  10      360.69      433.92    105.40 o 
  19   3  10      124.09      143.50     65.53 o 
 -36   4  10     1248.52     1342.59    223.47 o 
 -34   4  10     1855.61     1781.45    244.65 o 
 -32   4  10      634.53      653.00    146.04 o 
 -30   4  10     4171.53     3802.30    279.41 o 
 -28   4  10       36.03      176.23     65.47 o 
 -26   4  10     5719.93     4490.73    331.21 o 
 -24   4  10      957.99      959.37    239.77 o 
 -22   4  10     5308.75     5453.20    229.96 o 
 -20   4  10     2702.22     2661.17    155.82 o 
 -18   4  10     4036.45     4522.00    290.97 o 
 -16   4  10       61.28      171.57     59.32 o 
 -14   4  10      265.84      130.18     47.71 o 
 -12   4  10      329.00      565.61    116.52 o 
 -10   4  10      932.57     1417.49    266.18 o 
  -8   4  10      275.17      512.58    114.34 o 
  -6   4  10      924.28     1044.05     78.98 o 
  -4   4  10     5586.43     5014.50    241.03 o 
  -2   4  10     4622.78     4340.14    520.61 o 
   0   4  10     5317.68     4694.19    201.15 o 
   2   4  10    10820.21    10507.11    317.51 o 
   4   4  10     4711.23     4403.42    206.36 o 
   6   4  10     6431.37     6112.63    254.45 o 
   8   4  10      484.21      651.86     99.02 o 
  10   4  10     1387.65     1813.15    152.66 o 
  12   4  10      101.26      151.28     55.23 o 
  14   4  10     1060.56     1331.35    199.22 o 
  16   4  10        6.24      103.44     54.81 o 
  18   4  10      832.81      934.94    177.75 o 
 -35   5  10      149.20      195.79     59.22 o 
 -33   5  10     1522.71     1362.14    237.91 o 
 -31   5  10      577.05      604.19    140.83 o 
 -29   5  10       77.22      183.12     61.64 o 
 -27   5  10      547.89      584.69    134.62 o 
 -25   5  10      358.29      487.08    115.47 o 
 -23   5  10      907.60     1103.30    160.30 o 
 -21   5  10     3180.46     3330.64    186.20 o 
 -19   5  10     1640.77     1978.79    144.68 o 
 -17   5  10        0.08       83.82     52.16 o 
 -15   5  10      347.11      784.23    134.35 o 
 -13   5  10     3283.84     2860.66    212.34 o 
 -11   5  10     1142.17     1361.82    172.36 o 
  -9   5  10       14.57       64.65     29.58 o 
  -7   5  10      144.01      125.76     51.84 o 
  -5   5  10     1095.58     1203.85    170.80 o 
  -3   5  10     1934.23     1904.31    190.49 o 
  -1   5  10       95.15       96.59     54.62 o 
   1   5  10      404.88      550.51    120.87 o 
   3   5  10     1370.84     1825.49    139.14 o 
   5   5  10    10586.56    10143.88    337.43 o 
   7   5  10     1729.47     1696.10    137.30 o 
   9   5  10      497.50      497.85     90.84 o 
  11   5  10       20.99       79.97     36.04 o 
  13   5  10      686.81      776.37    151.99 o 
  15   5  10     1829.46     2200.87    259.99 o 
  17   5  10      828.85     1086.78    180.53 o 
 -32   6  10       64.78      113.81     52.82 o 
 -30   6  10     1044.93     1117.70    191.94 o 
 -28   6  10      275.38      390.73    101.35 o 
 -26   6  10     1867.91     2014.41    232.93 o 
 -24   6  10     2018.52     2226.79    332.84 o 
 -22   6  10      110.53      220.67     63.75 o 
 -20   6  10     2519.41     2437.02    160.39 o 
 -18   6  10     2949.62     3054.59    182.17 o 
 -16   6  10     1495.51     1336.85    184.26 o 
 -14   6  10      333.66      368.99     97.07 o 
 -12   6  10     1278.70     1305.30    180.76 o 
 -10   6  10     2391.73     2222.26    194.64 o 
  -8   6  10    11397.63    10536.04    444.03 o 
  -6   6  10      272.63      579.16    128.84 o 
  -4   6  10     3796.73     3715.00    262.89 o 
  -2   6  10      313.13      349.98    100.49 o 
   0   6  10     5346.07     6086.09    348.14 o 
   2   6  10     3328.54     3365.80    260.07 o 
   4   6  10      427.38      447.43    109.86 o 
   6   6  10     4656.62     4712.05    315.17 o 
   8   6  10     1576.70     1723.68    209.66 o 
  10   6  10      473.54      560.95    101.51 o 
  12   6  10      962.17     1028.83    246.77 o 
  14   6  10        0.36      222.85     66.03 o 
  16   6  10     1079.96     1103.49    243.46 o 
 -31   7  10     1291.22     1196.07    199.87 o 
 -29   7  10       21.45       98.63     58.30 o 
 -27   7  10     5145.89     5091.63    336.06 o 
 -25   7  10     2236.77     2016.85    237.50 o 
 -23   7  10     2007.48     2073.35    135.74 o 
 -21   7  10     1757.10     1981.71    229.89 o 
 -19   7  10     2115.02     2113.97    215.14 o 
 -17   7  10     8088.45     7428.67    545.62 o 
 -15   7  10     2043.29     1894.26    223.78 o 
 -13   7  10      978.53      996.45    175.66 o 
 -11   7  10     1853.52     1623.12    209.79 o 
  -9   7  10      550.07      534.24    130.39 o 
  -7   7  10     3657.72     3125.15    247.71 o 
  -5   7  10      149.56      308.69     97.74 o 
  -3   7  10     2063.56     2083.21    216.23 o 
  -1   7  10     1310.94     1449.88    204.99 o 
   1   7  10       38.39      142.03     58.22 o 
   3   7  10     1294.06     1486.49    212.99 o 
   5   7  10        1.87      -17.65    105.44 o 
   7   7  10      466.40      539.25    135.51 o 
   9   7  10     2359.99     2448.17    229.04 o 
  11   7  10      885.65     1034.61    289.69 o 
 -26   8  10      555.06      580.12    171.67 o 
 -24   8  10       14.14      134.32    105.23 o 
 -22   8  10       53.84      110.50     34.57 o 
 -20   8  10      473.07      565.05    103.37 o 
 -18   8  10      382.88      554.80     98.85 o 
 -16   8  10     1871.00     1890.24    239.60 o 
 -14   8  10      856.14      848.16    165.36 o 
 -12   8  10       13.13      103.04     72.01 o 
 -10   8  10        9.06       52.84    109.77 o 
  -8   8  10     1323.80     1317.95    207.30 o 
  -6   8  10     1419.51     1398.67    208.75 o 
  -4   8  10       25.70       86.93     43.13 o 
  -2   8  10       16.40      109.11     72.01 o 
   0   8  10       33.47       89.94     93.26 o 
   2   8  10      758.43      926.06    167.02 o 
   4   8  10      118.87      196.85     99.46 o 
   6   8  10       15.77       80.47     98.22 o 
   8   8  10      114.61      306.62    104.41 o 
  10   8  10       65.49      401.12     97.81 o 
 -23   9  10      209.00      358.04    183.96 o 
 -21   9  10     2114.96     1911.29    197.19 o 
 -19   9  10       18.86      155.81     64.03 o 
 -17   9  10     1012.88     1122.19    219.07 o 
 -15   9  10      341.97      440.56    109.20 o 
 -13   9  10        3.37       33.30     29.95 o 
 -11   9  10     1015.14     1152.73    161.11 o 
  -9   9  10       94.38      149.17     41.83 o 
  -7   9  10     1732.57     2112.51    406.90 o 
  -5   9  10       55.14       73.04    116.79 o 
  -3   9  10      456.53      417.63    177.88 o 
  -1   9  10      357.15      359.44    167.14 o 
   1   9  10      392.51      627.25    209.21 o 
   3   9  10       23.00      173.74     83.36 o 
   5   9  10      728.05     1234.32    316.10 o 
 -12  10  10      329.66      626.81    123.09 o 
 -10  10  10       31.59      199.25    165.90 o 
  -8  10  10      362.45      555.16    156.89 o 
  -6  10  10      207.37      341.93    104.78 o 
 -39   1  11        1.34       37.15     52.14 o 
 -37   1  11      202.18      190.78     42.10 o 
 -35   1  11     1589.42     1549.19    133.17 o 
 -33   1  11     1113.79     1215.01    125.17 o 
 -31   1  11     2328.34     2452.30    150.96 o 
 -29   1  11      234.30      473.89     68.82 o 
 -27   1  11     1122.38     1147.22    106.29 o 
 -25   1  11     5492.12     5034.71    185.20 o 
 -23   1  11    12019.04    12235.03    297.68 o 
 -21   1  11      988.74      850.00     60.88 o 
 -19   1  11     5986.27     6599.64    151.41 o 
 -17   1  11      272.69      416.23     43.81 o 
 -15   1  11    14608.42    13483.29    228.12 o 
 -13   1  11     1594.94     1805.56     80.74 o 
 -11   1  11     1121.94     1134.53     64.41 o 
  -9   1  11     8189.76     5878.15    140.85 o 
  -7   1  11    11231.29    10186.53    179.41 o 
  -5   1  11     1224.53     1399.81     93.79 o 
  -3   1  11      757.89      922.63     86.65 o 
  -1   1  11      359.83      496.87     69.01 o 
   1   1  11      530.33      819.55     85.37 o 
   3   1  11    10597.94    10871.48    314.79 o 
   5   1  11     2740.16     2534.97    128.67 o 
   7   1  11       15.51       69.06     53.10 o 
   9   1  11     3610.02     3321.17    150.52 o 
  11   1  11      755.04      738.27    142.08 o 
  13   1  11    13523.12    13655.17    553.21 o 
  15   1  11      177.15      358.20     97.19 o 
  17   1  11     4277.15     4102.50    330.98 o 
  19   1  11     2237.95     2373.68    290.65 o 
 -38   2  11     2572.45     2658.57    264.81 o 
 -36   2  11     1436.39     1574.33    178.62 o 
 -34   2  11      188.96      349.69     77.06 o 
 -32   2  11     2339.22     2541.77    195.60 o 
 -30   2  11      860.47      862.09    162.24 o 
 -28   2  11       48.14      161.10     32.66 o 
 -26   2  11       40.27       98.56     24.38 o 
 -24   2  11     1782.20     1723.81    106.65 o 
 -22   2  11       80.06      135.74     27.72 o 
 -20   2  11     7582.13     7595.25    419.85 o 
 -18   2  11     5812.73     6332.26    183.67 o 
 -16   2  11     2638.90     2983.10    119.86 o 
 -14   2  11     6686.01     6724.74    180.07 o 
 -12   2  11    20727.92    21774.83    386.26 o 
 -10   2  11    74289.87    71548.17    990.43 o 
  -8   2  11      871.79      749.38     54.09 o 
  -6   2  11    14458.52    13745.20    223.11 o 
  -4   2  11     5381.08     5335.61    179.23 o 
  -2   2  11     7347.28     7311.96    213.81 o 
   0   2  11     3658.84     3452.35    254.19 o 
   2   2  11      456.74      491.13     79.31 o 
   4   2  11     2339.35     2222.53    139.09 o 
   6   2  11     2304.83     2274.96    145.96 o 
   8   2  11      538.74      584.26     86.78 o 
  10   2  11      363.40      864.45    183.08 o 
  12   2  11       13.23       51.57     47.79 o 
  14   2  11     1347.57     1382.34    208.63 o 
  16   2  11     3554.51     3298.08    277.36 o 
  18   2  11     2015.60     2129.12    273.87 o 
  20   2  11      653.88      706.21    145.29 o 
 -37   3  11       53.75      181.43     68.71 o 
 -35   3  11     1579.40     1720.73    236.80 o 
 -33   3  11      470.65      652.33    137.09 o 
 -31   3  11     5565.98     5636.89    490.72 o 
 -29   3  11      708.47      757.88    146.61 o 
 -27   3  11      637.06     1009.38    160.72 o 
 -25   3  11     4517.75     4149.02    262.55 o 
 -23   3  11     1841.96     2199.90    194.16 o 
 -21   3  11      861.26     1051.48    130.44 o 
 -19   3  11     3418.08     3190.25    162.99 o 
 -17   3  11      192.45      312.98     60.99 o 
 -15   3  11     5510.93     5044.27    199.58 o 
 -13   3  11      860.84      813.28     61.54 o 
 -11   3  11     2784.59     2721.20    107.63 o 
  -9   3  11      425.23      340.19     47.60 o 
  -7   3  11    10814.63    11521.05    298.39 o 
  -5   3  11      101.23      253.30     53.45 o 
  -3   3  11     5506.27     4401.64    802.29 o 
  -1   3  11     5493.70     6181.15    403.64 o 
   1   3  11      212.60      250.67     54.04 o 
   3   3  11     2039.75     2334.67    146.37 o 
   5   3  11     4849.34     5082.21    229.23 o 
   7   3  11     4829.20     4353.08    216.31 o 
   9   3  11      102.73      137.40     43.30 o 
  11   3  11      141.30      241.59     76.80 o 
  13   3  11      105.17      158.17     61.95 o 
  15   3  11     1585.22     1668.03    328.90 o 
  17   3  11        0.67       72.00     79.65 o 
  19   3  11      749.71     1048.69    195.94 o 
 -36   4  11     5269.81     5598.32    377.41 o 
 -34   4  11     1478.17     1764.28    240.06 o 
 -32   4  11      866.90      970.85    175.35 o 
 -30   4  11     2567.22     2491.08    240.01 o 
 -28   4  11       19.55      170.01     75.52 o 
 -26   4  11     1466.03     1435.13    192.00 o 
 -24   4  11      127.51      328.77    111.94 o 
 -22   4  11     1921.72     1933.24    148.53 o 
 -20   4  11     8410.76     8126.95    283.05 o 
 -18   4  11     4150.13     3514.78    177.27 o 
 -16   4  11     2810.99     2337.06    142.61 o 
 -14   4  11      619.17      804.33    121.50 o 
 -12   4  11    25672.48    25140.44    954.62 o 
 -10   4  11     1116.30      753.53    131.14 o 
  -8   4  11     3156.69     3736.15    240.22 o 
  -6   4  11     1854.79     2487.24    197.53 o 
  -4   4  11     3073.22     3369.38    160.44 o 
  -2   4  11     9931.59     9663.89    373.92 o 
   0   4  11      190.42      317.83     66.12 o 
   2   4  11     4998.79     5077.89    348.54 o 
   4   4  11     3369.41     3382.30    187.28 o 
   6   4  11      160.61      308.23     59.98 o 
   8   4  11      184.87      256.31     54.33 o 
  10   4  11      179.03      313.42     84.18 o 
  12   4  11     2502.18     2345.80    216.95 o 
  14   4  11     4488.58     4670.50    322.91 o 
  16   4  11      382.32      566.12    120.85 o 
  18   4  11       45.06      105.93     55.92 o 
 -35   5  11     2988.22     2997.90    289.04 o 
 -33   5  11     2776.40     2806.74    529.66 o 
 -31   5  11      136.13      272.23     89.66 o 
 -29   5  11     1351.25     1345.95    198.09 o 
 -27   5  11        9.44      120.31     61.50 o 
 -25   5  11     2342.38     2284.14    241.07 o 
 -23   5  11      362.54      482.92     87.78 o 
 -21   5  11        9.71       80.11     34.57 o 
 -19   5  11     4912.95     4697.09    221.22 o 
 -17   5  11     3771.02     3824.26    194.95 o 
 -15   5  11     1119.58     1281.04    175.82 o 
 -13   5  11    17010.94    18338.52    583.31 o 
 -11   5  11     1859.65     1975.94    182.13 o 
  -9   5  11    24648.79    25836.92    707.68 o 
  -7   5  11     4226.84     3713.58    254.81 o 
  -5   5  11     6111.07     5868.86    388.58 o 
  -3   5  11     8742.99     8653.82    404.63 o 
  -1   5  11     1596.74     1586.68    204.63 o 
   1   5  11     6160.17     5705.68    331.48 o 
   3   5  11      772.12     1095.45    259.79 o 
   5   5  11      271.29      492.19     77.05 o 
   7   5  11     3206.19     3139.61    187.60 o 
   9   5  11      637.44      780.06    112.76 o 
  11   5  11     2262.58     2126.67    198.67 o 
  13   5  11        2.09      135.07     55.82 o 
  15   5  11      665.47      771.41    150.94 o 
 -34   6  11      182.42      230.63     62.07 o 
 -32   6  11      114.57      202.58    132.68 o 
 -30   6  11     3547.14     3522.22    464.66 o 
 -28   6  11      108.85      196.72     71.29 o 
 -26   6  11     4152.73     3825.58    278.78 o 
 -24   6  11      885.70      876.80    118.99 o 
 -22   6  11     3465.96     3022.51    259.72 o 
 -20   6  11     2358.02     2296.35    166.78 o 
 -18   6  11     9317.75     8237.09    309.84 o 
 -16   6  11    15752.03    16162.03    571.33 o 
 -14   6  11       97.97       63.42     51.36 o 
 -12   6  11      161.98      121.67     44.58 o 
 -10   6  11       13.11       37.50     28.89 o 
  -8   6  11     3426.45     3090.34    241.64 o 
  -6   6  11     6816.91     5707.15    335.07 o 
  -4   6  11     2012.74     1709.39    216.98 o 
  -2   6  11     1037.80      932.99    167.87 o 
   0   6  11       19.38      154.29     85.42 o 
   2   6  11      321.72      452.07    119.96 o 
   4   6  11      952.12     1000.06    174.81 o 
   6   6  11      270.11      466.54    111.04 o 
   8   6  11     2379.32     2739.59    230.65 o 
  10   6  11      754.21      986.11    187.56 o 
  12   6  11       68.31      196.02     87.90 o 
  14   6  11      107.51      333.86    109.77 o 
 -31   7  11      258.19      419.72    231.30 o 
 -29   7  11      601.91      812.82    160.84 o 
 -27   7  11      209.37      350.53     94.68 o 
 -25   7  11      137.93      138.30     53.49 o 
 -23   7  11       70.76      156.75     47.29 o 
 -21   7  11     2370.04     2289.12    184.92 o 
 -19   7  11     1027.99     1011.18    134.87 o 
 -17   7  11      924.92      925.51    169.66 o 
 -15   7  11       70.20      150.29    106.47 o 
 -13   7  11       17.27       32.27     38.47 o 
 -11   7  11     3237.46     2940.46    245.56 o 
  -9   7  11        8.73       89.51     92.44 o 
  -7   7  11    11926.81    10866.32    489.97 o 
  -5   7  11     1367.27     1114.81    188.39 o 
  -3   7  11     1463.37     1510.08    214.73 o 
  -1   7  11        0.53       77.79     56.29 o 
   1   7  11     1472.49     1540.66    222.53 o 
   3   7  11     1356.00     1693.37    234.12 o 
   5   7  11       18.04       79.37     54.11 o 
   7   7  11      252.05      421.09    237.49 o 
   9   7  11       12.92      242.84     93.06 o 
  11   7  11        0.69       17.75     66.85 o 
 -26   8  11     1099.64     1332.16    207.15 o 
 -24   8  11      520.78      689.17    130.32 o 
 -22   8  11      591.73      699.12     93.77 o 
 -20   8  11      594.70      602.94    109.90 o 
 -18   8  11     1149.29      915.73    172.70 o 
 -16   8  11     1355.67     1661.29    233.21 o 
 -14   8  11        3.09       41.93     35.28 o 
 -12   8  11      522.45      550.59    122.34 o 
 -10   8  11       60.84       69.69     47.86 o 
  -8   8  11      328.01      388.56    107.23 o 
  -6   8  11      395.57      391.02    119.18 o 
  -4   8  11     2547.75     2223.77    234.32 o 
  -2   8  11      898.77      866.75    171.54 o 
   0   8  11     1513.77     1366.32    213.70 o 
   2   8  11     2149.64     2349.63    246.50 o 
   4   8  11      422.17      636.60    183.02 o 
   6   8  11     2232.95     2662.21    423.00 o 
   8   8  11       47.56      196.43     84.19 o 
 -21   9  11      298.03      590.58     79.48 o 
 -19   9  11       28.15      206.73     59.44 o 
 -17   9  11      256.40      322.68     70.35 o 
 -15   9  11        0.45       87.78     40.30 o 
 -13   9  11        0.87       12.33     36.35 o 
 -11   9  11        0.18       34.01     37.06 o 
  -9   9  11     1611.90     1622.68    229.93 o 
  -7   9  11       79.40      104.18     67.06 o 
  -5   9  11      573.50      883.55    269.46 o 
  -3   9  11       12.25       49.94     96.16 o 
  -1   9  11     1741.15     2359.27    426.71 o 
   1   9  11      864.98     1377.54    335.50 o 
 -40   0  12     1365.66     1367.92    207.10 o 
 -38   0  12     1172.69     1438.29    279.39 o 
 -36   0  12        0.41       91.40     42.52 o 
 -34   0  12     2570.48     2430.55    221.38 o 
 -32   0  12     1670.43     1874.94    187.58 o 
 -30   0  12       67.19      296.16     98.84 o 
 -28   0  12     2536.71     2229.11    179.36 o 
 -26   0  12     2833.03     2512.90    182.10 o 
 -24   0  12     8014.04     8800.36    267.24 o 
 -22   0  12     6068.21     5456.91    203.48 o 
 -20   0  12     1662.03     1971.93    139.83 o 
 -18   0  12      165.82      186.86     45.26 o 
 -16   0  12    32523.09    29853.09    483.49 o 
 -14   0  12     3092.48     2137.47    110.93 o 
 -12   0  12      585.01      466.85     61.84 o 
 -10   0  12       84.99       85.89     41.28 o 
  -8   0  12     1458.56     1692.23    142.22 o 
  -6   0  12       91.66       67.42     38.81 o 
  -4   0  12     1284.57     1348.27    137.56 o 
  -2   0  12       29.29       74.36     39.17 o 
   0   0  12     2504.89     1450.88    145.65 o 
   2   0  12     3385.45     3305.72    212.10 o 
   4   0  12    18370.57    16683.80    507.23 o 
   6   0  12     2286.95     2257.62    172.27 o 
   8   0  12      143.78      381.25     44.88 o 
  10   0  12     1443.58     1746.05    302.48 o 
  12   0  12     7924.12     7394.71    573.68 o 
  14   0  12     6006.73     5430.57    508.88 o 
  16   0  12       17.32      -16.51     62.73 o 
  18   0  12      444.99      561.26    210.86 o 
 -39   1  12     1491.45     1695.20    191.13 o 
 -37   1  12      815.56     1105.78    151.37 o 
 -35   1  12       55.38      155.66     37.30 o 
 -33   1  12       74.94      179.78     38.17 o 
 -31   1  12       91.58      147.33     40.56 o 
 -29   1  12      266.80      327.42     48.82 o 
 -27   1  12      967.39      956.12     97.29 o 
 -25   1  12      298.73      361.03     56.36 o 
 -23   1  12      858.67      996.06     94.97 o 
 -21   1  12      328.82      429.85     60.35 o 
 -19   1  12       17.60       55.64     15.80 o 
 -17   1  12      238.57      328.13     40.47 o 
 -15   1  12       41.83       54.39     14.93 o 
 -13   1  12        0.39       42.52     17.83 o 
 -11   1  12      204.44      100.79     24.20 o 
  -9   1  12     1534.61     1639.76     73.24 o 
  -7   1  12     1781.25     2497.67    122.79 o 
  -5   1  12      285.99      410.65     63.87 o 
  -3   1  12      783.51      440.71     65.78 o 
  -1   1  12     2246.31     2379.44    140.19 o 
   1   1  12      875.28     1054.50     88.25 o 
   3   1  12     1319.27     1279.01     96.13 o 
   5   1  12      176.32      267.63     40.68 o 
   7   1  12        7.50      183.40     32.56 o 
   9   1  12      316.00      585.18    116.20 o 
  11   1  12      239.71      217.30     80.58 o 
  13   1  12      166.54      271.42     85.79 o 
  15   1  12        8.46       66.35     73.04 o 
  17   1  12      248.31      413.35    112.82 o 
  19   1  12     1059.65     1096.25    183.06 o 
 -38   2  12     1649.47     1734.58    269.49 o 
 -36   2  12     3076.83     2953.30    212.08 o 
 -34   2  12     1764.65     2036.11    177.55 o 
 -32   2  12      529.00      681.12    113.18 o 
 -30   2  12       47.81       85.29     51.42 o 
 -28   2  12      319.01      338.90    106.10 o 
 -26   2  12     1351.16     1558.27    111.63 o 
 -24   2  12    14379.41    15579.47    663.28 o 
 -22   2  12     9424.63     9115.23    238.73 o 
 -20   2  12      149.22      370.56     55.38 o 
 -18   2  12     2319.63     2680.76    173.05 o 
 -16   2  12     2329.28     2102.17    115.94 o 
 -14   2  12     9313.20     9031.18    277.24 o 
 -12   2  12     2418.24     2221.82     92.75 o 
 -10   2  12      102.17      219.15     36.91 o 
  -8   2  12     8782.15     7895.77    265.27 o 
  -6   2  12     1197.94     1390.16     97.18 o 
  -4   2  12      589.35      721.17     81.11 o 
  -2   2  12     7721.93     5684.37    194.63 o 
   0   2  12     1659.16     1736.05    120.70 o 
   2   2  12    16906.99    15412.95    402.56 o 
   4   2  12     6819.06     6474.92    259.52 o 
   6   2  12      599.74      793.74    105.70 o 
   8   2  12        1.63       78.00     44.05 o 
  10   2  12      129.48      221.44     69.06 o 
  12   2  12     3763.31     3979.31    293.32 o 
  14   2  12     2119.68     2137.84    261.16 o 
  16   2  12      862.08     1081.74    192.26 o 
  18   2  12      171.71      326.47     82.36 o 
 -39   3  12        0.93      208.73     70.74 o 
 -37   3  12      874.88      908.02    171.96 o 
 -35   3  12     4817.81     4814.20    331.68 o 
 -33   3  12     1290.79     1595.29    220.15 o 
 -31   3  12     1741.47     1901.14    224.40 o 
 -29   3  12      267.47      307.24     82.09 o 
 -27   3  12     3114.82     3176.04    235.87 o 
 -25   3  12    12672.35    11444.50    448.08 o 
 -23   3  12     6590.05     5783.91    237.36 o 
 -21   3  12     3711.44     3731.15    181.82 o 
 -19   3  12    27386.71    27963.79    534.85 o 
 -17   3  12     1167.60     1545.62    116.30 o 
 -15   3  12    14907.87    13200.16    338.38 o 
 -13   3  12     5078.84     4845.57    152.82 o 
 -11   3  12    33988.01    29770.02    731.32 o 
  -7   3  12     2605.68     2920.40    150.62 o 
  -5   3  12     6916.19     6776.94    241.63 o 
  -3   3  12      586.70      718.63    109.89 o 
  -1   3  12    26055.83    24948.69   1039.44 o 
   1   3  12     4798.03     4269.39    204.62 o 
   3   3  12     1622.31     1253.61    133.13 o 
   5   3  12     1481.95     1556.27    131.88 o 
   7   3  12      207.26      309.18     69.89 o 
   9   3  12     2499.41     2724.35    173.59 o 
  11   3  12        3.52       53.04     52.12 o 
  13   3  12      646.52     1022.90    182.48 o 
  15   3  12      447.35      521.64    120.05 o 
  17   3  12     2569.71     2808.02    260.43 o 
 -36   4  12       20.36       46.10     64.19 o 
 -34   4  12      121.68      174.54     59.84 o 
 -32   4  12       76.97       95.47     58.78 o 
 -30   4  12       12.20      101.49     97.60 o 
 -28   4  12      143.35      142.55     92.03 o 
 -26   4  12     1327.09     1395.90    192.64 o 
 -24   4  12      225.13      218.70     46.78 o 
 -22   4  12     2999.08     3066.59    279.10 o 
 -20   4  12     5947.92     4690.11    216.05 o 
 -18   4  12     4245.85     3953.43    192.41 o 
 -16   4  12    14567.63    14194.33    372.53 o 
 -14   4  12     1405.79      892.60    105.21 o 
 -12   4  12     6172.60     5116.50    208.43 o 
 -10   4  12      884.48      598.75    126.92 o 
  -8   4  12     9079.04     8637.45    548.51 o 
  -6   4  12    10268.02     9218.02    405.56 o 
  -4   4  12     8598.21     7820.27    265.70 o 
  -2   4  12     9224.64    10257.75    318.78 o 
   0   4  12      897.57     1040.55    182.90 o 
   2   4  12     2974.74     3181.93    180.24 o 
   4   4  12      217.08      301.19     57.70 o 
   6   4  12      168.02      307.17     64.32 o 
   8   4  12       31.54       87.04     37.18 o 
  10   4  12       35.02       69.17     54.14 o 
  12   4  12      140.07      157.70     64.62 o 
  14   4  12        2.13       57.97     40.33 o 
  16   4  12      303.84      418.29     98.39 o 
 -35   5  12      569.09      536.49    125.39 o 
 -33   5  12        0.09       95.53     61.70 o 
 -31   5  12      171.61      359.75    105.82 o 
 -29   5  12     1398.29     1331.42    198.48 o 
 -27   5  12     1313.40     1294.91    192.60 o 
 -25   5  12       17.46      144.98     71.39 o 
 -23   5  12        0.18       27.11     60.96 o 
 -21   5  12        2.70       93.67     32.90 o 
 -19   5  12      353.43      407.27    128.18 o 
 -17   5  12      375.57      484.09     80.66 o 
 -15   5  12      350.37      338.28     55.10 o 
 -13   5  12        2.34       89.26     47.78 o 
 -11   5  12     6788.09     7122.26    365.96 o 
  -9   5  12      168.86      109.45     67.16 o 
  -7   5  12      723.90      971.94    167.18 o 
  -5   5  12      338.55      571.96    129.15 o 
  -3   5  12     1026.10     1178.53    289.50 o 
  -1   5  12     2151.79     2317.70    229.56 o 
   1   5  12     1548.64     1827.57    226.51 o 
   3   5  12      725.96      862.42    244.91 o 
   5   5  12      280.55      306.29     78.02 o 
   7   5  12       19.96       85.21     63.86 o 
   9   5  12       69.36      189.12     87.09 o 
  11   5  12      143.11      243.42     60.16 o 
  13   5  12       26.03      190.07     55.83 o 
 -34   6  12     1113.82      959.96    176.28 o 
 -32   6  12        2.97       70.91     53.65 o 
 -30   6  12        9.73       52.34     69.95 o 
 -28   6  12      497.10      593.06    125.70 o 
 -26   6  12       88.48      194.89     63.62 o 
 -24   6  12     2536.28     2449.26    177.27 o 
 -22   6  12     2805.64     2771.80    180.16 o 
 -20   6  12     1063.46     1275.44    148.58 o 
 -18   6  12      533.80      612.27    102.85 o 
 -16   6  12      857.57      804.21    157.24 o 
 -14   6  12      103.52      103.17     56.12 o 
 -12   6  12     8053.62     7637.73    532.20 o 
 -10   6  12     1958.46     1941.91    230.79 o 
  -8   6  12     7084.37     6901.40    381.13 o 
  -6   6  12     1950.00     1947.88    208.47 o 
  -4   6  12     1861.44     1883.36    228.59 o 
  -2   6  12     4665.84     4356.42    305.94 o 
   0   6  12      344.81      457.19    186.73 o 
   2   6  12     3361.36     3280.58    268.37 o 
   4   6  12      960.20     1345.53    208.92 o 
   6   6  12      384.81      583.04    131.75 o 
   8   6  12       48.25      152.77     67.89 o 
  10   6  12       63.81      213.36     79.23 o 
  12   6  12      467.85      984.67    237.27 o 
 -31   7  12     1413.34     1456.81    329.33 o 
 -29   7  12     3646.83     3686.10    289.00 o 
 -27   7  12      155.54      347.70     95.33 o 
 -25   7  12     3807.24     3609.73    283.93 o 
 -23   7  12      143.40      314.65     61.02 o 
 -21   7  12     5655.68     5411.04    267.62 o 
 -19   7  12      967.68      950.87    131.84 o 
 -17   7  12     2028.81     2297.16    257.81 o 
 -15   7  12     2028.52     1971.86    238.47 o 
 -13   7  12      701.42      855.12    167.48 o 
 -11   7  12      242.29      216.95     84.63 o 
  -9   7  12      679.61      558.87    129.29 o 
  -7   7  12      328.65      395.76    114.20 o 
  -5   7  12     3571.12     2968.38    258.26 o 
  -3   7  12     3686.34     4104.99    305.88 o 
  -1   7  12       68.04      120.75     52.82 o 
   1   7  12     6030.70     6654.54    404.63 o 
   3   7  12       68.51      159.82     67.57 o 
   5   7  12     3531.83     3723.60    305.58 o 
   7   7  12     1397.75     1773.40    245.11 o 
   9   7  12       55.81      199.05    138.87 o 
 -26   8  12      339.06      449.38    104.18 o 
 -24   8  12      454.64      573.21     72.11 o 
 -22   8  12       48.89      208.72     54.88 o 
 -20   8  12      655.17      889.39    134.77 o 
 -18   8  12      504.37      545.79    134.79 o 
 -16   8  12      636.83      611.12    143.40 o 
 -14   8  12     1176.87     1288.23    232.13 o 
 -12   8  12      553.38      692.12    167.34 o 
 -10   8  12      110.73      165.93     66.30 o 
  -8   8  12      253.97      367.64    117.88 o 
  -6   8  12      469.62      563.65    134.73 o 
  -4   8  12      699.02     1033.73    196.88 o 
  -2   8  12      785.18      839.74    175.48 o 
   0   8  12     1562.49     1750.65    300.83 o 
   2   8  12      206.37      175.84    130.41 o 
   4   8  12      167.32      257.92     82.82 o 
   6   8  12      243.07      583.13    189.85 o 
 -21   9  12      242.61      439.80     69.08 o 
 -19   9  12      416.07      499.14    103.28 o 
 -17   9  12      546.11      508.50    137.21 o 
 -15   9  12      158.82      377.83     97.78 o 
 -13   9  12      179.35      349.16     89.72 o 
 -11   9  12      205.42      320.87     72.67 o 
  -9   9  12       27.11       74.49    115.55 o 
  -7   9  12      353.54      420.38    113.33 o 
  -5   9  12       54.80      179.10    139.90 o 
  -3   9  12      393.00      595.51    225.30 o 
  -1   9  12       41.89      239.35    123.80 o 
 -39   1  13     2643.41     2939.91    230.59 o 
 -37   1  13    10815.03    10545.96    475.05 o 
 -35   1  13       85.79      172.77     52.78 o 
 -33   1  13     2726.79     3047.72    171.38 o 
 -31   1  13      115.05      164.66     49.39 o 
 -29   1  13      884.11     1066.22     95.06 o 
 -27   1  13     1218.36     1430.68    131.78 o 
 -25   1  13     1656.59     1932.24    108.37 o 
 -23   1  13      232.86      362.18     42.66 o 
 -21   1  13      969.08     1112.68     76.28 o 
 -19   1  13     1765.44     2320.72    112.73 o 
 -17   1  13      263.19      253.09     36.46 o 
 -15   1  13      392.91      613.13     60.41 o 
 -13   1  13     5421.28     5600.29    152.32 o 
 -11   1  13    11370.76    10271.90    204.31 o 
  -9   1  13     4747.19     4581.81    173.95 o 
  -7   1  13      253.83      416.86     63.81 o 
  -5   1  13     1373.95     1225.72    100.40 o 
  -3   1  13     6029.49     5022.46    186.30 o 
  -1   1  13     6956.48     6158.35    209.77 o 
   1   1  13       50.94      132.39     31.20 o 
   3   1  13     8208.42     7268.90    237.31 o 
   5   1  13     1366.15     1347.34    103.11 o 
   7   1  13      287.84      394.01     57.82 o 
   9   1  13     1131.72     1355.97    197.96 o 
  11   1  13        1.27        7.60     75.11 o 
  13   1  13     5346.58     5176.20    369.80 o 
  15   1  13     1378.77     1340.54    219.84 o 
  17   1  13       85.25      138.19    139.90 o 
 -38   2  13      139.70      239.85    130.41 o 
 -36   2  13      962.47     1101.18    186.06 o 
 -34   2  13     3140.87     3265.30    242.94 o 
 -32   2  13      160.46      287.99     71.74 o 
 -30   2  13      921.05     1152.73    139.42 o 
 -28   2  13        1.23      109.93     52.82 o 
 -26   2  13     4851.93     4787.77    461.63 o 
 -24   2  13     5099.30     4211.83    195.74 o 
 -22   2  13      238.75      373.93     52.69 o 
 -20   2  13     2276.99     2031.55    107.84 o 
 -18   2  13     3171.66     2894.78    126.49 o 
 -16   2  13     5562.05     4792.24    220.76 o 
 -14   2  13    12721.85    11589.83    232.03 o 
 -12   2  13      501.39      406.38     51.77 o 
 -10   2  13    18399.80    20053.02    703.27 o 
  -8   2  13       93.99      329.69     57.38 o 
  -6   2  13     2434.61     2657.50    134.23 o 
  -4   2  13      430.95      514.72     74.81 o 
  -2   2  13     4241.26     3622.98    193.57 o 
   0   2  13     2893.51     2472.10    133.43 o 
   2   2  13        4.27       80.81     42.50 o 
   4   2  13      183.17      267.12     57.35 o 
   6   2  13       69.38      225.42     48.12 o 
   8   2  13       59.19      322.67     76.14 o 
  10   2  13      464.78      319.20     97.00 o 
  12   2  13     1085.06     1172.77    202.08 o 
  14   2  13      960.20     1147.77    198.00 o 
  16   2  13      189.66      230.45    105.65 o 
 -39   3  13        7.41      131.94     60.55 o 
 -37   3  13      738.13     1029.80    193.45 o 
 -35   3  13      696.46      654.55    145.42 o 
 -33   3  13      635.69      651.15    141.44 o 
 -31   3  13       82.05      191.93     67.50 o 
 -29   3  13      906.90      919.18    154.94 o 
 -27   3  13      742.41      694.44    134.36 o 
 -25   3  13      588.08      807.62    133.85 o 
 -23   3  13      646.65      760.64    104.70 o 
 -21   3  13     1116.81     1421.84    133.03 o 
 -19   3  13      493.39      316.73     75.68 o 
 -17   3  13     9278.02     8518.59    278.91 o 
 -15   3  13      771.79     1037.15    108.18 o 
 -13   3  13    11695.48    12613.39    325.87 o 
 -11   3  13     2735.97     3029.10    120.52 o 
  -9   3  13    13699.10    13928.72    354.51 o 
  -7   3  13     1227.52     1758.17    130.16 o 
  -5   3  13     2208.86     2237.09    142.45 o 
  -3   3  13     1344.46     1352.20    190.59 o 
  -1   3  13     4878.71     4812.24    220.84 o 
   1   3  13      416.94      682.86    102.21 o 
   3   3  13     2719.07     2666.33    169.19 o 
   5   3  13     1464.19     1118.44    134.96 o 
   7   3  13     2237.19     2148.16    157.35 o 
   9   3  13       48.35      170.84     63.94 o 
  11   3  13     4068.06     3751.81    288.74 o 
  13   3  13     1296.13     1648.86    235.61 o 
  15   3  13      604.82      495.40    152.27 o 
 -36   4  13      132.49      209.47     75.86 o 
 -34   4  13     1988.47     1861.95    434.74 o 
 -32   4  13      397.98      444.13    110.73 o 
 -30   4  13       13.04      118.04     52.98 o 
 -28   4  13      508.65      552.20    120.56 o 
 -26   4  13      442.70      497.42    110.62 o 
 -24   4  13     5087.86     5097.37    463.28 o 
 -22   4  13     7210.81     6411.68    263.42 o 
 -20   4  13     4089.79     4592.59    216.36 o 
 -18   4  13     1840.76     1940.03    155.57 o 
 -16   4  13     2927.03     2671.30    182.96 o 
 -14   4  13    13450.29    12858.02    352.06 o 
 -12   4  13      470.61      690.92     92.87 o 
 -10   4  13     7699.48     6320.44    477.72 o 
  -8   4  13     8716.94     9146.65    412.77 o 
  -6   4  13       21.80       43.48     48.06 o 
  -4   4  13     6290.17     6033.25    340.57 o 
  -2   4  13     2621.33     2889.19    165.99 o 
   0   4  13     4440.39     3731.07    318.76 o 
   2   4  13     7890.86     7454.97    293.95 o 
   4   4  13      260.04      357.88     67.61 o 
   6   4  13     1230.28     1356.81    152.46 o 
   8   4  13     1104.24     1381.65    135.20 o 
  10   4  13     2091.38     2279.58    232.10 o 
  12   4  13      922.99     1039.38    191.40 o 
  14   4  13       19.80      152.11     61.69 o 
 -35   5  13        8.92      193.18     73.66 o 
 -33   5  13        5.04       80.37     55.14 o 
 -31   5  13     1025.57     1053.03    181.53 o 
 -29   5  13      964.18      969.26    172.08 o 
 -27   5  13     1649.99     1629.52    213.18 o 
 -25   5  13     1942.39     2102.84    165.12 o 
 -23   5  13      998.36     1205.74    141.74 o 
 -21   5  13     3387.52     3050.17    183.39 o 
 -19   5  13       42.04       64.98     30.68 o 
 -17   5  13     3619.61     3018.66    173.68 o 
 -15   5  13     2059.96     2138.99    148.97 o 
 -13   5  13     2609.97     2690.14    226.52 o 
 -11   5  13    14075.34    12487.73    506.05 o 
  -9   5  13      213.29      467.90    122.28 o 
  -7   5  13     9729.73     9473.34    441.92 o 
  -5   5  13       52.81       89.72    120.92 o 
  -3   5  13     6391.82     6620.46    374.42 o 
  -1   5  13     2329.66     2351.95    235.54 o 
   1   5  13      799.50      811.66    155.12 o 
   3   5  13     3196.29     3192.25    259.77 o 
   5   5  13      530.18      577.04    121.96 o 
   7   5  13     1044.81     1181.53    181.60 o 
   9   5  13     2421.47     2816.53    350.36 o 
  11   5  13       42.16      105.76    116.37 o 
  13   5  13     4086.19     4443.32    325.60 o 
 -32   6  13       19.47       23.52     39.33 o 
 -30   6  13      604.89      836.29    159.86 o 
 -28   6  13     3494.47     3364.77    394.93 o 
 -26   6  13     1168.99     1426.91    203.35 o 
 -24   6  13      241.78      365.14     70.14 o 
 -22   6  13     1058.41      891.60    124.91 o 
 -20   6  13      508.27      478.41     95.93 o 
 -18   6  13      740.23      734.65    108.58 o 
 -16   6  13       43.31       92.71     48.28 o 
 -14   6  13      895.53      836.38    170.69 o 
 -12   6  13      842.60      764.76    157.20 o 
 -10   6  13      226.00      140.56     96.57 o 
  -8   6  13       23.07      171.89    102.34 o 
  -6   6  13      146.90      253.24     90.22 o 
  -4   6  13     3483.43     3183.73    263.87 o 
  -2   6  13      866.37     1082.28    244.93 o 
   0   6  13     1284.65     1391.74    219.44 o 
   2   6  13       99.66      219.20    147.12 o 
   4   6  13     4286.40     4225.45    315.55 o 
   6   6  13     1989.02     2246.99    242.23 o 
   8   6  13      177.34      385.03    118.44 o 
  10   6  13      290.92      495.64    164.26 o 
 -29   7  13      225.32      257.23     81.32 o 
 -27   7  13       41.54      147.27     58.85 o 
 -25   7  13       45.28      119.52     51.70 o 
 -23   7  13      917.80     1034.79    144.69 o 
 -21   7  13     1639.31     1747.86    177.55 o 
 -19   7  13      103.83      221.76     53.74 o 
 -17   7  13     2105.06     2072.26    251.97 o 
 -15   7  13      741.30      844.45    172.14 o 
 -13   7  13     4346.23     3884.40    414.74 o 
 -11   7  13      539.20      494.13    134.21 o 
  -9   7  13      224.35      450.00    133.45 o 
  -7   7  13       19.39      102.91     52.67 o 
  -5   7  13      964.91     1128.47    199.67 o 
  -3   7  13      662.94      730.03    157.27 o 
  -1   7  13      129.67      192.22    105.23 o 
   1   7  13      296.76      601.94    125.56 o 
   3   7  13       49.10      236.12    101.52 o 
   5   7  13      195.83      302.25    223.27 o 
   7   7  13      208.03      507.99    137.21 o 
 -26   8  13     1770.02     1952.68    250.85 o 
 -24   8  13      137.91      183.11     67.79 o 
 -22   8  13     1173.66     1562.32    307.52 o 
 -20   8  13     1360.87     1383.22    162.53 o 
 -18   8  13       40.36       55.09     55.09 o 
 -16   8  13      923.89      772.47    162.57 o 
 -14   8  13      225.54      350.95    103.97 o 
 -12   8  13       43.09       77.72     99.66 o 
 -10   8  13     1670.59     1448.49    228.71 o 
  -8   8  13       58.50       67.31     42.12 o 
  -6   8  13      768.59      745.00    158.87 o 
  -4   8  13      260.34      331.01    107.41 o 
  -2   8  13      122.43      242.77     72.99 o 
   0   8  13        8.31       28.63     53.53 o 
   2   8  13      118.42      427.12    166.74 o 
 -19   9  13      559.86      595.89    128.03 o 
 -17   9  13      414.80      649.41    135.98 o 
 -15   9  13      318.10      446.58    116.71 o 
 -13   9  13      489.83      669.94    156.10 o 
 -11   9  13      208.83      362.24     94.60 o 
  -9   9  13        1.25      -17.33     47.67 o 
  -7   9  13        4.86       97.18     50.97 o 
  -5   9  13      410.36      496.25    121.42 o 
 -40   0  14        5.99      129.41     74.69 o 
 -38   0  14    10947.67    10051.43   1074.52 o 
 -36   0  14     5895.62     5870.00    343.13 o 
 -34   0  14     6893.04     6836.67    357.49 o 
 -32   0  14      875.50     1265.51    170.69 o 
 -30   0  14     4214.90     4186.62    366.06 o 
 -28   0  14    12412.71    13049.44    459.08 o 
 -26   0  14     5897.72     5766.74    223.29 o 
 -24   0  14     2595.59     2765.54    233.37 o 
 -22   0  14     1456.60     1525.82    115.44 o 
 -20   0  14        1.48      120.54     45.41 o 
 -18   0  14     4735.76     4888.39    190.75 o 
 -16   0  14      354.99      280.28     51.88 o 
 -14   0  14     1716.16     1265.58     87.48 o 
 -12   0  14      972.18     1133.55    346.46 o 
 -10   0  14    15557.77    14543.94    673.15 o 
  -8   0  14     6190.40     5840.52    286.97 o 
  -6   0  14    14914.48    13230.98    457.29 o 
  -4   0  14     2597.72     2262.20    178.75 o 
  -2   0  14    37966.14    34547.98    783.34 o 
   0   0  14     4118.60     3936.85    245.49 o 
   2   0  14     7452.78     6280.77    319.45 o 
   4   0  14      784.84      989.66    142.59 o 
   6   0  14     8106.48     7686.91    364.84 o 
   8   0  14      186.67      438.89     56.50 o 
  10   0  14      196.84      399.88    154.75 o 
  12   0  14     1541.04     1265.28    290.93 o 
  14   0  14        2.96      -21.87     55.30 o 
 -39   1  14      964.85     1235.90    158.82 o 
 -37   1  14       19.91      139.63     46.53 o 
 -35   1  14     1502.94     1631.23    173.84 o 
 -33   1  14     2431.01     2610.13    148.72 o 
 -31   1  14     3554.34     3673.24    171.87 o 
 -29   1  14     2773.02     2545.14    134.35 o 
 -27   1  14       73.14      395.83     42.52 o 
 -25   1  14    11946.80    11476.50    230.77 o 
 -23   1  14     1198.87     1583.32     79.12 o 
 -21   1  14    10519.98    10867.29    215.29 o 
 -19   1  14      112.64      236.22     34.41 o 
 -17   1  14     5436.63     5185.81    156.75 o 
 -15   1  14    11309.82     8986.50    505.54 o 
 -13   1  14       17.99       55.71     22.93 o 
 -11   1  14     4779.82     4902.00    182.53 o 
  -9   1  14     2149.89     1852.56    119.57 o 
  -7   1  14     5167.75     5324.57    195.89 o 
  -5   1  14     4976.65     4509.31    180.75 o 
  -3   1  14       80.24      142.63     35.54 o 
  -1   1  14     2542.27     2050.43    176.56 o 
   1   1  14     3421.61     3110.35    154.08 o 
   3   1  14      222.42      338.43     57.81 o 
   5   1  14      667.46     1086.11    109.41 o 
   7   1  14        3.87       62.33     42.31 o 
   9   1  14      987.94      975.94    209.64 o 
  11   1  14       42.71       -8.73     71.60 o 
  13   1  14       24.24      114.90     49.45 o 
  15   1  14      354.60      362.40     80.10 o 
 -38   2  14      907.99     1245.13    208.98 o 
 -36   2  14     1789.68     1931.23    242.76 o 
 -34   2  14      188.40      356.21     94.58 o 
 -32   2  14      294.04      403.48     94.79 o 
 -30   2  14      262.70      306.58     76.24 o 
 -28   2  14      256.16      405.39     93.86 o 
 -26   2  14       37.27      249.03     85.17 o 
 -24   2  14      294.41      604.27     98.45 o 
 -22   2  14    12195.76    12598.62    295.03 o 
 -20   2  14      586.15      618.58     73.48 o 
 -18   2  14    16815.77    15149.97    323.49 o 
 -16   2  14       68.01      100.40     21.79 o 
 -14   2  14     4417.85     3484.53    123.35 o 
 -12   2  14       74.19       46.50     24.12 o 
 -10   2  14     5041.23     5050.56    188.35 o 
  -8   2  14    10157.27    10377.83    279.41 o 
  -6   2  14     2581.06     2455.52    134.23 o 
  -4   2  14     5186.65     5096.38    254.22 o 
  -2   2  14    10424.98    10065.59    286.36 o 
   0   2  14     7899.54     7108.31    241.51 o 
   2   2  14      195.74      164.07     43.40 o 
   4   2  14     2657.86     2380.58    210.20 o 
   6   2  14       99.95      200.12     52.14 o 
   8   2  14     4293.72     4264.54    228.07 o 
  10   2  14      223.58      196.20     71.44 o 
  12   2  14      300.60      397.12    103.53 o 
  14   2  14      513.24      549.62    123.67 o 
 -39   3  14      306.22      511.84    134.73 o 
 -37   3  14      385.21      420.13    105.54 o 
 -35   3  14       53.61      115.55     55.02 o 
 -33   3  14      768.32     1061.83    181.76 o 
 -31   3  14      250.22      379.68     97.07 o 
 -29   3  14     2165.70     2076.38    229.65 o 
 -27   3  14       76.54      321.61     81.10 o 
 -25   3  14     4302.09     4105.23    206.13 o 
 -23   3  14    10175.78     9844.96    323.73 o 
 -21   3  14     1968.65     2054.77    135.36 o 
 -19   3  14     4178.59     3777.86    206.79 o 
 -17   3  14        8.59      195.19     46.24 o 
 -15   3  14     2707.94     3188.39    162.10 o 
 -13   3  14    18170.21    19014.13    412.67 o 
 -11   3  14      343.70      381.25    101.27 o 
  -9   3  14     9477.01     8854.05    289.93 o 
  -7   3  14      749.50      973.16    210.12 o 
  -5   3  14      670.43      670.81     97.71 o 
  -3   3  14     5591.88     4907.02    227.87 o 
  -1   3  14      297.28      471.94     88.52 o 
   1   3  14      825.51      999.91    124.82 o 
   3   3  14     4848.63     4301.83    226.38 o 
   5   3  14      738.08      776.58    116.25 o 
   7   3  14      743.26      788.81    129.51 o 
   9   3  14       24.75       45.52     43.17 o 
  11   3  14     4122.67     3547.32    288.11 o 
  13   3  14     3827.42     3751.78    305.69 o 
 -36   4  14        6.82      134.68     70.92 o 
 -34   4  14      274.57      503.05    124.84 o 
 -32   4  14       58.05      125.56     53.25 o 
 -30   4  14     2000.41     2180.95    245.00 o 
 -28   4  14       97.79      221.21    123.60 o 
 -26   4  14     2839.02     2938.32    177.69 o 
 -24   4  14     1319.60     1394.27    144.49 o 
 -22   4  14     5993.56     5301.89    241.29 o 
 -20   4  14     4170.36     4051.55    204.98 o 
 -18   4  14     2852.87     2740.58    161.50 o 
 -16   4  14     4066.28     4319.75    254.83 o 
 -14   4  14       20.11       26.47     23.82 o 
 -12   4  14    11413.72    10890.49    463.76 o 
 -10   4  14      151.99      146.77     69.29 o 
  -8   4  14     6122.11     4445.16    297.02 o 
  -6   4  14     1588.76     1631.41    227.39 o 
  -4   4  14      624.17      515.35    124.54 o 
  -2   4  14        2.24       95.78     51.74 o 
   0   4  14     2102.96     1949.76    147.05 o 
   2   4  14     2522.86     2442.29    171.61 o 
   4   4  14     2849.51     2681.99    178.23 o 
   6   4  14     2868.13     3156.89    199.91 o 
   8   4  14      366.87      579.56     96.47 o 
  10   4  14     2552.91     2499.88    248.58 o 
  12   4  14      466.67      587.79    174.97 o 
 -35   5  14       59.59      179.64     70.60 o 
 -33   5  14       60.58      248.95     77.21 o 
 -31   5  14       57.40       85.48     60.66 o 
 -29   5  14      150.03      320.46     70.84 o 
 -27   5  14     1824.04     1842.47    257.52 o 
 -25   5  14        3.13      116.07     52.52 o 
 -23   5  14       69.61      114.35     54.66 o 
 -21   5  14     2105.85     2078.58    212.22 o 
 -19   5  14     1032.37     1046.04    126.68 o 
 -17   5  14      395.69      468.12     80.85 o 
 -15   5  14     1218.88     1090.77     92.14 o 
 -13   5  14     4902.21     5019.58    241.65 o 
 -11   5  14      175.90      161.08     79.37 o 
  -9   5  14       29.73       79.94     53.53 o 
  -7   5  14        2.26       42.71     83.36 o 
  -5   5  14       66.25      128.78     67.24 o 
  -3   5  14      145.20      244.03    109.15 o 
  -1   5  14      363.65      374.82    105.70 o 
   1   5  14       42.31      134.15     59.28 o 
   3   5  14      246.22      431.62    106.34 o 
   5   5  14      698.64      863.64    165.71 o 
   7   5  14      619.43      780.01    339.01 o 
   9   5  14      216.62      184.47     79.65 o 
  11   5  14      727.82      980.13    245.94 o 
 -32   6  14     1117.61     1272.93    201.94 o 
 -30   6  14     1048.44      988.63    170.28 o 
 -28   6  14     1152.89     1312.84    204.53 o 
 -26   6  14     8595.31     7798.75    412.12 o 
 -24   6  14       91.09      211.15     54.27 o 
 -22   6  14     1552.26     1477.77    160.68 o 
 -20   6  14     1827.76     1898.68    158.33 o 
 -18   6  14      128.46      214.42     42.98 o 
 -16   6  14     1904.28     2043.89    187.77 o 
 -14   6  14      756.53      844.01    167.64 o 
 -12   6  14      844.84      939.75    175.93 o 
 -10   6  14      932.33      926.04    178.67 o 
  -8   6  14       51.04        6.33     72.63 o 
  -6   6  14      764.01     1021.57    220.99 o 
  -4   6  14      179.55      370.85    111.72 o 
  -2   6  14     1661.84     1902.55    311.79 o 
   0   6  14     2497.61     2284.98    272.22 o 
   2   6  14        5.92      179.91    153.93 o 
   4   6  14      678.04      796.90    172.84 o 
   6   6  14       23.59      171.45     90.38 o 
   8   6  14     1166.36     1334.61    352.42 o 
 -29   7  14     1891.78     1653.05    235.60 o 
 -27   7  14      155.90      336.54     81.81 o 
 -25   7  14      135.77      347.36    196.23 o 
 -23   7  14      707.31      777.10    110.42 o 
 -21   7  14       87.86      173.30     47.65 o 
 -19   7  14     1592.16     1642.45    150.95 o 
 -17   7  14      906.52     1182.37    215.81 o 
 -15   7  14       32.22       30.97     42.92 o 
 -13   7  14      159.83      232.10     90.90 o 
 -11   7  14        8.99       21.45     43.16 o 
  -9   7  14     2086.46     2132.73    266.99 o 
  -7   7  14     5629.22     5216.38    388.58 o 
  -5   7  14      724.14     1005.12    188.91 o 
  -3   7  14     5295.10     5389.30    371.72 o 
  -1   7  14      357.54      538.09    131.94 o 
   1   7  14     1409.13     1732.79    251.46 o 
   3   7  14       27.58      142.63     85.63 o 
   5   7  14     1160.17     1272.77    214.44 o 
 -24   8  14        4.48       56.88     39.77 o 
 -22   8  14      192.95      314.31     82.89 o 
 -20   8  14       49.48       73.68     61.67 o 
 -18   8  14     2222.62     2555.78    298.44 o 
 -16   8  14      177.92      268.60     87.52 o 
 -14   8  14     2022.67     2195.11    286.63 o 
 -12   8  14      869.39      957.52    190.82 o 
 -10   8  14      301.90      455.33    129.50 o 
  -8   8  14        3.23       66.43     58.14 o 
  -6   8  14      541.85      592.99    193.55 o 
  -4   8  14     2777.15     3187.47    290.00 o 
  -2   8  14     1538.89     1988.31    282.77 o 
   0   8  14      408.28      449.95    106.82 o 
 -15   9  14        1.39       -5.28     38.50 o 
 -13   9  14      210.58      257.71    108.33 o 
 -11   9  14      156.85       93.97     49.11 o 
  -9   9  14      671.37      713.96    170.45 o 
 -39   1  15       53.14      164.13     54.41 o 
 -37   1  15     4857.32     4597.31    252.03 o 
 -35   1  15     1157.51     1360.16    157.96 o 
 -33   1  15     2569.91     2597.56    191.72 o 
 -31   1  15      297.79      497.88     65.51 o 
 -29   1  15     2298.42     2285.42    131.75 o 
 -27   1  15     3386.41     3265.34    148.59 o 
 -25   1  15     2600.62     2516.42    103.08 o 
 -23   1  15     3709.77     3511.12    120.30 o 
 -21   1  15      416.92      592.69     59.57 o 
 -19   1  15     6122.44     4893.92    156.34 o 
 -17   1  15     2175.15     2015.09     94.65 o 
 -15   1  15    14784.87    14388.70    330.66 o 
 -13   1  15     2640.58     2577.84    133.59 o 
 -11   1  15     4581.78     4373.18    179.66 o 
  -9   1  15     4670.89     4339.03    181.79 o 
  -7   1  15      570.82      472.33     78.69 o 
  -5   1  15     7899.80     7776.13    250.18 o 
  -3   1  15     4788.91     4247.60    186.09 o 
  -1   1  15    11848.96    11382.87    315.18 o 
   1   1  15     1551.19     1526.83    123.89 o 
   3   1  15     1223.94     1105.23    202.13 o 
   5   1  15        9.47      113.01     29.84 o 
   7   1  15     5471.90     5445.05    220.44 o 
   9   1  15      646.84      644.58    139.81 o 
  11   1  15      160.30      153.19     53.54 o 
  13   1  15        0.49       82.54     46.62 o 
 -38   2  15     5529.27     5563.82    544.79 o 
 -36   2  15     3103.44     3441.71    290.00 o 
 -34   2  15     1555.90     1940.03    207.84 o 
 -32   2  15     4879.40     5010.23    310.07 o 
 -30   2  15     2179.83     2206.30    310.53 o 
 -28   2  15     8744.76     8039.80    378.76 o 
 -26   2  15      176.63      265.58     98.75 o 
 -24   2  15    11036.09    10904.64    336.14 o 
 -22   2  15     2466.83     2035.11    132.31 o 
 -20   2  15     2950.37     2995.10    135.97 o 
 -18   2  15     3237.70     2791.08    126.93 o 
 -16   2  15      735.16      635.23     80.12 o 
 -14   2  15     6494.73     5893.72    206.08 o 
 -12   2  15     2986.05     2685.05    138.35 o 
 -10   2  15     2116.65     1868.99    120.58 o 
  -8   2  15      331.01      202.10     48.66 o 
  -6   2  15     3652.44     3416.27    163.87 o 
  -4   2  15     3087.67     3255.43    163.37 o 
  -2   2  15     2046.87     1862.37    131.93 o 
   0   2  15       54.53      140.83     35.84 o 
   2   2  15      311.13      329.43     71.31 o 
   4   2  15     2150.80     1812.52    150.23 o 
   6   2  15       30.19      142.10     74.70 o 
   8   2  15     2158.37     1847.68    241.29 o 
  10   2  15       21.47       18.88     47.08 o 
  12   2  15     2462.06     2590.05    293.20 o 
 -37   3  15      424.48      612.34    138.23 o 
 -35   3  15     2520.81     3057.70    279.59 o 
 -33   3  15     1145.78     1235.85    190.80 o 
 -31   3  15     4650.54     4611.86    304.06 o 
 -29   3  15     1980.04     1849.14    217.13 o 
 -27   3  15     1175.51     1259.23    172.77 o 
 -25   3  15     1094.29     1153.28    139.87 o 
 -23   3  15      480.38      658.46     94.29 o 
 -21   3  15    11702.76    10736.89    336.04 o 
 -19   3  15      917.71     1233.17    128.00 o 
 -17   3  15      459.18      757.09     99.80 o 
 -15   3  15       75.06      286.85     90.55 o 
 -13   3  15      263.45      214.88     75.09 o 
 -11   3  15        0.19       75.12     44.80 o 
  -9   3  15     1440.99     1263.70    116.18 o 
  -7   3  15        3.12      134.91     41.86 o 
  -5   3  15        0.12       55.09     27.75 o 
  -3   3  15       25.64       87.63     35.81 o 
  -1   3  15     3648.73     3339.83    194.77 o 
   1   3  15      319.66      463.15     85.66 o 
   3   3  15     3754.58     3310.17    202.06 o 
   5   3  15      267.41      394.52     75.42 o 
   7   3  15     2067.46     2090.35    169.26 o 
   9   3  15       83.99      156.17     52.35 o 
  11   3  15        6.36      108.94     49.74 o 
 -36   4  15       47.46      161.79     64.17 o 
 -34   4  15      117.56      232.49     70.05 o 
 -32   4  15     2574.14     2644.61    254.42 o 
 -30   4  15     1183.72     1400.73    205.16 o 
 -28   4  15        3.08      163.84     54.53 o 
 -26   4  15      652.37      740.89    109.97 o 
 -24   4  15       15.28       86.82     43.23 o 
 -22   4  15      173.56      269.04     55.84 o 
 -20   4  15       21.84      161.14     29.71 o 
 -18   4  15     1286.89     1453.09    118.01 o 
 -16   4  15       89.05      145.98     67.33 o 
 -14   4  15     2479.43     2217.34    225.92 o 
 -12   4  15    20584.02    20007.18    657.99 o 
 -10   4  15       97.15      127.79     66.53 o 
  -8   4  15       36.84      138.00     62.92 o 
  -6   4  15      292.98      342.07    101.44 o 
  -4   4  15     1542.83     1424.99    210.57 o 
  -2   4  15     3546.09     3116.44    256.44 o 
   0   4  15      330.80      443.08    108.40 o 
   2   4  15     1308.15     1364.92    149.51 o 
   4   4  15       16.27       67.51     24.01 o 
   6   4  15      111.78      179.45     38.17 o 
   8   4  15     1082.15     1292.01    198.95 o 
  10   4  15       51.13      126.88     47.25 o 
 -35   5  15      640.28     1035.68    184.29 o 
 -33   5  15       35.14      144.78     55.46 o 
 -31   5  15      203.40      319.50     86.19 o 
 -29   5  15      277.27      384.34    108.57 o 
 -27   5  15      343.00      437.21     97.81 o 
 -25   5  15      455.01      578.55    100.98 o 
 -23   5  15        0.55       47.73     34.16 o 
 -21   5  15       30.81       53.25     40.44 o 
 -19   5  15      193.47      244.69     52.43 o 
 -17   5  15     1912.82     2277.50    340.72 o 
 -15   5  15      365.35      206.57     76.35 o 
 -13   5  15       30.99       75.19     38.05 o 
 -11   5  15       66.28      121.48     59.89 o 
  -9   5  15     2179.68     2303.04    261.51 o 
  -7   5  15      144.17      163.44     74.32 o 
  -5   5  15      311.63      328.01    101.11 o 
  -3   5  15      910.82     1168.22    204.71 o 
  -1   5  15      966.20      784.56    240.80 o 
   1   5  15     4386.79     4664.37    334.03 o 
   3   5  15       23.52      122.42     47.93 o 
   5   5  15     5381.01     5347.30    352.22 o 
   7   5  15     2279.03     2779.34    246.35 o 
   9   5  15     2301.60     2578.02    340.04 o 
 -32   6  15      159.71      223.03     77.21 o 
 -30   6  15        4.19       40.52     50.87 o 
 -28   6  15     1199.69     1294.81    206.34 o 
 -26   6  15      473.61      474.93     86.09 o 
 -24   6  15      666.20      758.41    115.55 o 
 -22   6  15      507.45      510.45    140.03 o 
 -20   6  15      168.12      268.77    109.59 o 
 -18   6  15     2988.45     3146.84    190.59 o 
 -16   6  15     1272.67     1573.16    309.71 o 
 -14   6  15       22.53       47.67     41.66 o 
 -12   6  15      268.37      236.22     86.32 o 
 -10   6  15     1328.55     1539.82    234.68 o 
  -8   6  15      244.03      364.62    114.50 o 
  -6   6  15     2822.93     2541.77    263.48 o 
  -4   6  15     1481.88     1934.03    353.27 o 
  -2   6  15      222.99      573.78    138.91 o 
   0   6  15       23.51      135.50     72.12 o 
   2   6  15       38.65      172.54     69.74 o 
   4   6  15      182.63      451.25    117.36 o 
   6   6  15       84.36      307.61    123.60 o 
 -29   7  15        0.13      125.26     53.92 o 
 -27   7  15     4533.30     4721.13    327.24 o 
 -25   7  15     3683.25     3516.55    222.25 o 
 -23   7  15      568.21      780.36    120.85 o 
 -21   7  15     2710.31     2739.66    216.29 o 
 -19   7  15       53.47      195.04     50.95 o 
 -17   7  15     2839.61     3023.74    271.23 o 
 -15   7  15     1742.21     1624.94    421.76 o 
 -13   7  15      920.33     1097.45    199.60 o 
 -11   7  15      893.77      878.41    182.02 o 
  -9   7  15      433.72      644.11    148.64 o 
  -7   7  15       95.07      212.52     77.76 o 
  -5   7  15       37.60      106.63     50.58 o 
  -3   7  15      382.31      554.67    136.43 o 
  -1   7  15      582.25      602.60    216.45 o 
   1   7  15      859.82      897.63    173.90 o 
   3   7  15       35.92      163.29     74.50 o 
 -24   8  15     1042.26     1088.07    141.82 o 
 -22   8  15     1510.15     1648.64    184.22 o 
 -20   8  15      584.10      884.44    122.26 o 
 -18   8  15     4654.21     4209.59    234.48 o 
 -16   8  15      277.85      271.12     79.11 o 
 -14   8  15     1778.18     2053.72    282.45 o 
 -12   8  15     1303.91     1406.28    242.19 o 
 -10   8  15     1096.23     1461.82    238.95 o 
  -8   8  15     4099.46     4485.46    353.69 o 
  -6   8  15        0.30      119.34    121.74 o 
  -4   8  15     3865.99     4057.88    334.65 o 
  -2   8  15      194.43      537.92    164.65 o 
 -40   0  16     1278.84     1224.00    272.35 o 
 -38   0  16      831.69     1092.06    128.95 o 
 -36   0  16     4150.43     4046.87    274.27 o 
 -34   0  16      250.46      467.68     97.08 o 
 -32   0  16     3958.23     3945.51    255.12 o 
 -30   0  16      651.90      538.04    162.18 o 
 -28   0  16      647.24     1192.04    240.60 o 
 -26   0  16     5479.35     5140.26    219.34 o 
 -24   0  16    13342.55    12283.42    343.60 o 
 -22   0  16     8029.68     7621.33    260.76 o 
 -20   0  16    15465.77    13491.27    343.62 o 
 -18   0  16      726.79      821.28    223.88 o 
 -16   0  16    31161.14    31717.14    748.43 o 
 -14   0  16    24660.79    24327.72    643.29 o 
 -12   0  16     1110.33     1084.92    204.71 o 
 -10   0  16    22264.74    20737.13    778.39 o 
  -8   0  16     1126.12     1141.20    158.78 o 
  -6   0  16    14801.40    14985.45    515.49 o 
  -4   0  16    11544.18     9953.57    419.74 o 
  -2   0  16     3330.05     3079.80    229.22 o 
   0   0  16     7888.92     7374.48    368.15 o 
   2   0  16      143.34       88.72     36.24 o 
   4   0  16     9837.51     9074.06    422.21 o 
   6   0  16     1347.44     1454.67    153.41 o 
   8   0  16     6904.16     5955.14    539.43 o 
  10   0  16     1811.28     2285.85    395.34 o 
 -39   1  16      190.64      413.14     70.16 o 
 -37   1  16     1429.69     1831.75    187.25 o 
 -35   1  16      793.93     1163.37    141.79 o 
 -33   1  16     1884.88     2321.06    180.09 o 
 -31   1  16     1614.24     2119.93    167.81 o 
 -29   1  16     4436.16     4259.17    178.98 o 
 -27   1  16     6569.36     6338.21    174.37 o 
 -25   1  16       82.35      161.60     27.20 o 
 -23   1  16     1361.74     1520.49     79.67 o 
 -21   1  16        4.71       74.54     30.21 o 
 -19   1  16     2148.74     1899.95    114.67 o 
 -17   1  16      898.57      821.20     91.99 o 
 -15   1  16     3703.73     3445.86    183.76 o 
 -13   1  16    13191.26    12312.11    316.15 o 
 -11   1  16       55.06      117.13     39.84 o 
  -9   1  16    11934.54    10939.74    303.22 o 
  -7   1  16      756.15      776.66    100.40 o 
  -5   1  16       96.33      339.02     63.60 o 
  -3   1  16     5032.20     4484.56    197.37 o 
  -1   1  16     2322.98     2043.49    134.92 o 
   1   1  16     1934.66     1791.84    143.09 o 
   3   1  16      598.38      620.12     85.22 o 
   5   1  16       23.80      104.01     35.26 o 
   7   1  16     4156.06     4021.96    306.42 o 
   9   1  16      912.20      837.63    170.57 o 
  11   1  16      828.24      934.53    173.09 o 
 -38   2  16       94.75      246.82     75.23 o 
 -36   2  16       67.97      230.48     68.37 o 
 -34   2  16       19.18       13.55     60.87 o 
 -32   2  16       67.57      234.69     72.41 o 
 -30   2  16     1111.94     1512.67    192.94 o 
 -28   2  16      110.77      181.07     50.25 o 
 -26   2  16      736.11      862.46    174.15 o 
 -24   2  16      803.17      934.98    150.46 o 
 -22   2  16      867.51      974.06    136.98 o 
 -20   2  16      165.95      245.03     53.84 o 
 -18   2  16       12.57      150.55     30.72 o 
 -16   2  16      608.13      631.74     84.95 o 
 -14   2  16     6799.93     6146.52    218.66 o 
 -12   2  16     1542.88     1383.55    114.11 o 
 -10   2  16      196.35      229.38     55.39 o 
  -8   2  16      114.09      330.07     65.01 o 
  -6   2  16     1153.09     1229.63    120.90 o 
  -4   2  16      215.69      303.58     62.94 o 
  -2   2  16      127.30      188.64     40.07 o 
   0   2  16       39.19       83.90     36.48 o 
   2   2  16     3264.51     2964.99    190.87 o 
   4   2  16      245.26      348.46     74.92 o 
   6   2  16      157.13      295.18     57.12 o 
   8   2  16        1.97       41.73     48.70 o 
  10   2  16      127.35      232.16     72.75 o 
 -37   3  16     1981.54     2507.14    255.44 o 
 -35   3  16       10.22      151.12     65.33 o 
 -33   3  16     1139.94     1253.64    194.97 o 
 -31   3  16       72.39      176.50     68.59 o 
 -29   3  16     6547.08     6268.29    347.66 o 
 -27   3  16     4760.61     4739.32    230.20 o 
 -25   3  16     1055.06     1579.75    153.36 o 
 -23   3  16     1413.30     1580.04    130.03 o 
 -21   3  16     2836.79     2472.83    147.20 o 
 -19   3  16     3375.26     2898.14    232.09 o 
 -17   3  16     1239.29      922.84    235.23 o 
 -15   3  16      158.40      192.70     73.53 o 
 -13   3  16      205.46      174.39     90.38 o 
 -11   3  16     1991.58     1886.68    203.31 o 
  -9   3  16     4940.51     4067.46    285.10 o 
  -7   3  16      218.32      262.90     53.96 o 
  -5   3  16      919.53      858.39    119.68 o 
  -3   3  16     2926.35     2895.25    185.16 o 
  -1   3  16     5610.26     5367.54    258.62 o 
   1   3  16      405.70      578.53     94.44 o 
   3   3  16      648.51      751.51    115.19 o 
   5   3  16        1.70      107.16     35.82 o 
   7   3  16      694.13      600.06    137.09 o 
   9   3  16     2232.54     2023.30    260.26 o 
 -36   4  16      257.61      467.36     84.64 o 
 -34   4  16     1129.19     1356.13    211.69 o 
 -32   4  16      135.09      212.95     91.41 o 
 -30   4  16     3389.23     3226.47    254.18 o 
 -28   4  16      231.31      313.59     94.50 o 
 -26   4  16     2432.75     2370.99    169.37 o 
 -24   4  16      810.21      966.62    125.22 o 
 -22   4  16     3377.60     3471.40    193.33 o 
 -20   4  16      922.29     1317.14    207.39 o 
 -18   4  16     2841.63     2706.76    233.75 o 
 -16   4  16     1088.29     1163.07    189.11 o 
 -14   4  16     1571.43     1470.59    230.48 o 
 -12   4  16        0.43      119.25     61.86 o 
 -10   4  16      889.33      700.51    166.72 o 
  -8   4  16     1128.80     1110.19    255.45 o 
  -6   4  16      599.07      530.46    129.12 o 
  -4   4  16     2778.77     2714.63    259.00 o 
  -2   4  16      326.19      422.77    258.54 o 
   0   4  16     1626.61     1989.10    250.90 o 
   2   4  16     1229.22     1456.31    214.57 o 
   4   4  16      933.89     1176.42    191.41 o 
   6   4  16     2782.13     2667.62    183.78 o 
   8   4  16        2.86       67.15     55.09 o 
 -35   5  16      241.69      348.70     90.79 o 
 -33   5  16        4.37      176.33     73.67 o 
 -31   5  16       11.94       78.50     81.92 o 
 -29   5  16     1338.57     1204.16    250.89 o 
 -27   5  16     1148.99     1392.61    155.22 o 
 -25   5  16      220.22      343.10     70.95 o 
 -23   5  16      198.29      378.03     73.84 o 
 -21   5  16      163.62      187.50     42.65 o 
 -19   5  16      271.30      262.27    107.09 o 
 -17   5  16      706.68      764.21    163.94 o 
 -15   5  16     2249.09     1962.49    244.70 o 
 -13   5  16        0.63       36.48     41.20 o 
 -11   5  16     6820.92     6182.91    380.25 o 
  -9   5  16       26.01       85.59     92.44 o 
  -7   5  16      366.88      397.02    126.63 o 
  -5   5  16      301.61      265.24     92.88 o 
  -3   5  16     6049.81     5484.73    458.33 o 
  -1   5  16      643.16     1051.46    195.35 o 
   1   5  16        3.67        9.23     48.21 o 
   3   5  16       38.32      176.33     63.75 o 
   5   5  16      111.77      177.49     69.01 o 
 -32   6  16      984.17     1087.59    187.56 o 
 -30   6  16     1136.66     1487.89    221.18 o 
 -28   6  16       26.23      173.37    137.42 o 
 -26   6  16     2733.34     2727.01    195.83 o 
 -24   6  16      545.56      652.28    102.70 o 
 -22   6  16      463.17      629.27     93.24 o 
 -20   6  16      469.49      504.80    122.13 o 
 -18   6  16       98.30      189.28     87.08 o 
 -16   6  16     2238.32     2307.47    278.69 o 
 -14   6  16      715.55      798.95    170.70 o 
 -12   6  16      362.59      458.38    133.32 o 
 -10   6  16      422.06      457.65    131.54 o 
  -8   6  16      966.78     1141.32    203.78 o 
  -6   6  16      179.37      254.89    113.49 o 
  -4   6  16     2020.34     2158.05    275.84 o 
  -2   6  16      581.31      698.13    156.72 o 
   0   6  16     1776.84     1823.78    265.50 o 
   2   6  16     2072.88     2151.55    280.20 o 
   4   6  16      457.10      777.37    164.48 o 
 -27   7  16        4.11       62.64     78.82 o 
 -25   7  16        0.55      207.58     55.13 o 
 -23   7  16      494.02      695.24    103.20 o 
 -21   7  16     1395.50     1458.49    131.62 o 
 -19   7  16      200.92      327.83    112.75 o 
 -17   7  16     1426.82     1708.79    318.17 o 
 -15   7  16       97.37       76.74     52.45 o 
 -13   7  16      467.69      587.25    157.42 o 
 -11   7  16      234.39      201.10     77.38 o 
  -9   7  16      477.53      534.29    128.77 o 
  -7   7  16     1041.64     1056.37    202.06 o 
  -5   7  16       20.13      147.57     68.32 o 
  -3   7  16      111.07      246.34     90.23 o 
  -1   7  16      272.57      465.81    103.30 o 
 -22   8  16        8.09       88.45     54.68 o 
 -20   8  16        2.80       73.14     43.60 o 
 -18   8  16     1115.90     1108.41    207.85 o 
 -16   8  16      542.61      563.62    139.69 o 
 -14   8  16        8.49       40.95     92.03 o 
 -12   8  16       38.14      136.55    132.68 o 
 -10   8  16      201.88      271.11     87.93 o 
  -8   8  16       29.96      557.13    197.69 o 
  -6   8  16       10.26      460.55    120.51 o 
 -39   1  17     1203.63     1727.01    178.81 o 
 -37   1  17     2068.40     2304.10    240.87 o 
 -35   1  17      240.59      329.70     66.08 o 
 -33   1  17       73.40      126.85     34.10 o 
 -31   1  17      339.09      385.79     61.09 o 
 -29   1  17     2750.12     2595.11    159.12 o 
 -27   1  17      825.95     1064.51     72.89 o 
 -25   1  17     2542.88     2614.23    104.31 o 
 -23   1  17     2030.68     2139.22    102.30 o 
 -21   1  17      162.57      380.57     82.46 o 
 -19   1  17     4362.78     4447.24    184.32 o 
 -17   1  17        1.57      100.58     26.80 o 
 -15   1  17     8847.09     8202.65    312.75 o 
 -13   1  17     9455.61     8243.49    262.79 o 
 -11   1  17      269.74      224.65     50.30 o 
  -9   1  17      865.23      922.18    109.17 o 
  -7   1  17      663.10      758.12    101.24 o 
  -5   1  17     6458.48     5884.56    253.41 o 
  -3   1  17     1373.14     1492.22    134.24 o 
  -1   1  17       81.87      164.82     39.85 o 
   1   1  17      339.16      465.13     75.35 o 
   3   1  17      568.54      748.49     95.70 o 
   5   1  17      767.87     1115.52    120.72 o 
   7   1  17      310.27      436.23    113.49 o 
   9   1  17        4.95      122.21     52.05 o 
 -38   2  17     2248.19     2635.06    258.45 o 
 -36   2  17     1520.24     2013.76    243.87 o 
 -34   2  17      143.09      261.31     67.14 o 
 -32   2  17     2282.08     2549.56    229.33 o 
 -30   2  17       12.17      121.52     49.52 o 
 -28   2  17     5188.15     4813.29    227.61 o 
 -26   2  17     2908.69     3279.14    198.99 o 
 -24   2  17      156.99      300.47     90.03 o 
 -22   2  17     1266.18     1862.33    195.21 o 
 -20   2  17       54.09       70.66     63.97 o 
 -18   2  17     3097.06     2970.35    186.35 o 
 -16   2  17     3512.70     3146.06    156.05 o 
 -14   2  17      290.52      329.32     62.51 o 
 -12   2  17     1188.03      915.81    103.57 o 
 -10   2  17     2502.16     2235.67    137.14 o 
  -8   2  17      486.68      597.37    109.15 o 
  -6   2  17     2401.09     2292.21    140.92 o 
  -4   2  17       24.87       84.37     39.80 o 
  -2   2  17     3453.54     3141.42    169.43 o 
   0   2  17     5755.97     5133.05    260.35 o 
   2   2  17       64.70      190.76     52.10 o 
   4   2  17     2509.42     2314.61    286.30 o 
   6   2  17        0.68       83.98     47.36 o 
   8   2  17     3230.58     2861.87    264.37 o 
 -37   3  17      454.97      878.36    162.62 o 
 -35   3  17     2122.87     2309.47    257.42 o 
 -33   3  17      404.94      514.17    111.64 o 
 -31   3  17        4.15       89.17     37.85 o 
 -29   3  17      388.20      466.29     94.17 o 
 -27   3  17       28.36      171.60     38.30 o 
 -25   3  17      911.86      829.74    150.48 o 
 -23   3  17       30.32       92.40     89.96 o 
 -21   3  17      744.59      748.95    144.62 o 
 -19   3  17      268.58      319.57     89.98 o 
 -17   3  17      643.92      981.31    186.94 o 
 -15   3  17     5816.98     5170.94    324.73 o 
 -13   3  17     3352.16     2767.98    361.32 o 
 -11   3  17     2326.92     1909.36    231.68 o 
  -9   3  17     4465.89     4205.13    419.72 o 
  -7   3  17     4605.64     4259.72    301.36 o 
  -5   3  17      109.48      186.03     44.43 o 
  -3   3  17     2671.27     2424.61    176.71 o 
  -1   3  17      487.12      562.75    101.16 o 
   1   3  17     5182.21     4835.41    257.85 o 
   3   3  17       49.50      218.91     50.80 o 
   5   3  17     3007.24     2911.12    205.00 o 
   7   3  17      450.58      550.96    131.43 o 
 -36   4  17       22.44      151.90     79.23 o 
 -34   4  17      781.89      944.11    182.40 o 
 -32   4  17      331.06      438.14    105.71 o 
 -30   4  17     1797.60     2066.04    228.21 o 
 -28   4  17     9559.71     8948.43    573.06 o 
 -26   4  17       41.20      147.50    127.12 o 
 -24   4  17        9.32      104.81    114.78 o 
 -22   4  17        3.27      107.42     50.15 o 
 -20   4  17      717.39      896.73    170.84 o 
 -18   4  17     1865.53     1633.48    220.32 o 
 -16   4  17      789.41      919.58    171.75 o 
 -14   4  17     1222.39     1406.37    214.12 o 
 -12   4  17      174.88      202.51     78.55 o 
 -10   4  17       78.45      152.87     94.71 o 
  -8   4  17       15.87       85.86     55.09 o 
  -6   4  17      441.87      568.54    143.31 o 
  -4   4  17     1617.39     1535.68    225.88 o 
  -2   4  17     3097.38     2700.66    246.77 o 
   0   4  17       28.87      155.53     82.54 o 
   2   4  17      286.19      550.74    134.71 o 
   4   4  17        1.59      188.08     59.22 o 
   6   4  17      184.47      503.06    143.63 o 
 -33   5  17      867.43     1286.52    209.17 o 
 -31   5  17     5137.04     4761.53    354.73 o 
 -29   5  17       15.22      188.02     64.42 o 
 -27   5  17     4173.20     4322.60    237.65 o 
 -25   5  17     1406.27     1492.79    135.53 o 
 -23   5  17       73.60      144.38     59.09 o 
 -21   5  17      228.87      163.84     77.12 o 
 -19   5  17     1308.92     1175.63    201.02 o 
 -17   5  17        0.23       68.49     46.55 o 
 -15   5  17     3223.16     2514.72    282.22 o 
 -13   5  17       86.24      150.42     87.49 o 
 -11   5  17     2116.46     1928.03    254.73 o 
  -9   5  17      369.01      493.26    130.10 o 
  -7   5  17      244.71      320.62     98.04 o 
  -5   5  17     1437.07     1571.81    236.79 o 
  -3   5  17     1878.43     2003.83    268.32 o 
  -1   5  17       15.22       53.42     63.41 o 
   1   5  17     3111.04     2650.45    275.48 o 
   3   5  17      396.37      479.77    124.43 o 
 -30   6  17      707.78      870.99    156.40 o 
 -28   6  17      291.11      537.88    105.74 o 
 -26   6  17      227.94      371.86     68.82 o 
 -24   6  17     3087.43     3246.36    206.48 o 
 -22   6  17     2952.87     2729.70    260.04 o 
 -20   6  17       12.00       13.99     44.67 o 
 -18   6  17       35.17       50.73     61.70 o 
 -16   6  17        7.28       12.51     38.11 o 
 -14   6  17     1463.52     1382.37    226.38 o 
 -12   6  17     1753.64     1722.60    255.49 o 
 -10   6  17     1867.42     2238.36    285.06 o 
  -8   6  17     1207.05     1507.16    240.13 o 
  -6   6  17      960.40     1280.07    226.97 o 
  -4   6  17        3.70       21.99     81.30 o 
  -2   6  17     1146.38     1444.66    239.51 o 
   0   6  17      296.55      491.32    151.24 o 
 -27   7  17       19.21      117.78     40.92 o 
 -25   7  17      277.58      613.09    197.38 o 
 -23   7  17       33.42      205.45     93.47 o 
 -21   7  17       55.64      176.86     62.60 o 
 -19   7  17       27.69       72.16    113.28 o 
 -17   7  17      117.13      196.42     70.40 o 
 -15   7  17      416.02      434.86    138.05 o 
 -13   7  17     3237.86     3295.53    298.66 o 
 -11   7  17     1214.74     1283.15    226.49 o 
  -9   7  17      893.62     1127.89    219.38 o 
  -7   7  17      997.20     1124.37    208.05 o 
  -5   7  17     2274.15     2820.72    332.86 o 
  -3   7  17     3010.22     3123.47    499.56 o 
 -16   8  17     3605.27     3081.29    290.78 o 
 -14   8  17      358.89      568.46    156.47 o 
 -38   0  18     4183.45     3874.66    388.33 o 
 -36   0  18     4328.75     4207.68    391.67 o 
 -34   0  18     1337.39     1607.94    265.75 o 
 -32   0  18     1954.38     2105.14    196.22 o 
 -30   0  18     1992.03     1957.10    226.15 o 
 -28   0  18    14844.75    14054.89    394.41 o 
 -26   0  18        0.13       81.66     24.33 o 
 -24   0  18     2955.86     2522.12    361.30 o 
 -22   0  18      352.02      400.35     84.70 o 
 -20   0  18     5500.26     5500.56    302.92 o 
 -18   0  18     3473.66     3524.30    238.72 o 
 -16   0  18      503.96      591.80    118.49 o 
 -14   0  18     8232.62     6789.98    345.21 o 
 -12   0  18      116.32      176.61     59.62 o 
 -10   0  18      145.34      249.99     83.55 o 
  -8   0  18      349.58      516.67    123.09 o 
  -6   0  18     2073.80     2013.04    224.27 o 
  -4   0  18     7310.50     7050.91    372.69 o 
  -2   0  18     5480.45     4809.43    305.41 o 
   0   0  18     1236.41     1404.65    194.18 o 
   2   0  18     5500.21     5077.28    319.45 o 
   4   0  18      330.40      564.64    114.61 o 
   6   0  18    11212.11    11585.05    790.77 o 
 -39   1  18        4.28      161.26     90.44 o 
 -37   1  18       34.56      170.75     43.64 o 
 -35   1  18      316.27      603.85     93.89 o 
 -33   1  18       28.95      255.22     50.36 o 
 -31   1  18     1624.68     1527.96    148.72 o 
 -29   1  18       46.04      122.95     30.77 o 
 -27   1  18       19.18      100.58     22.78 o 
 -25   1  18     1147.59     1361.49    103.55 o 
 -23   1  18      580.28      579.65     59.08 o 
 -21   1  18     1641.14     1757.06    115.21 o 
 -19   1  18      161.48      228.78     42.27 o 
 -17   1  18      395.56      597.17     93.94 o 
 -15   1  18     3244.45     3046.86    178.58 o 
 -13   1  18     1439.27     1475.56    140.81 o 
 -11   1  18      748.82      875.31    106.71 o 
  -9   1  18     2759.65     2445.84    146.55 o 
  -7   1  18      410.82      466.25     76.62 o 
  -5   1  18     2909.83     2746.90    159.47 o 
  -3   1  18      103.54      162.57     48.28 o 
  -1   1  18     1265.24     1356.52    136.06 o 
   1   1  18      822.21      849.89    126.29 o 
   3   1  18      709.07      995.60    118.26 o 
   5   1  18     2077.37     1997.26    170.61 o 
   7   1  18       11.28       78.75     46.13 o 
 -38   2  18      885.28     1319.12    196.87 o 
 -36   2  18       36.15      220.02     66.43 o 
 -34   2  18      314.78      448.49    151.86 o 
 -32   2  18       54.84      133.11     49.73 o 
 -30   2  18     2258.86     2301.02    205.23 o 
 -28   2  18     4497.93     4463.04    221.61 o 
 -26   2  18      756.84     1173.45    195.46 o 
 -24   2  18      892.73     1139.67    174.63 o 
 -22   2  18     3236.34     3019.54    263.29 o 
 -20   2  18     4398.74     4325.95    231.18 o 
 -18   2  18        8.61       77.81     40.80 o 
 -16   2  18     6748.50     6266.17    286.06 o 
 -14   2  18      728.62      876.24     67.36 o 
 -12   2  18     4546.59     3955.54    183.54 o 
 -10   2  18      267.71      435.73     72.60 o 
  -8   2  18     3725.40     3722.91    184.62 o 
  -6   2  18     1260.10     1356.68    163.82 o 
  -4   2  18      211.08      159.58     68.29 o 
  -2   2  18      197.57      335.28     60.65 o 
   0   2  18        8.44       45.67     40.20 o 
   2   2  18      898.95     1088.56    195.57 o 
   4   2  18      222.44      339.72     75.05 o 
   6   2  18       38.53       37.14     76.34 o 
 -37   3  18     3196.95     3217.75    268.67 o 
 -35   3  18        0.97      206.20     63.15 o 
 -33   3  18     5405.46     5075.05    328.94 o 
 -31   3  18     2415.29     2278.27    214.21 o 
 -29   3  18      885.76      951.37    149.66 o 
 -27   3  18     5884.06     5759.18    303.56 o 
 -25   3  18       30.73      178.36     57.91 o 
 -23   3  18     1271.07     1426.30    205.07 o 
 -21   3  18      100.57      225.71     61.08 o 
 -19   3  18     3876.00     3406.55    261.12 o 
 -17   3  18     3603.24     3303.32    259.20 o 
 -15   3  18      502.41      702.80    144.67 o 
 -13   3  18      817.60      798.81    162.82 o 
 -11   3  18      139.68      389.67     99.61 o 
  -9   3  18      150.81      163.49     73.23 o 
  -7   3  18     1056.32     1035.41    183.78 o 
  -5   3  18     2266.97     2058.53    261.21 o 
  -3   3  18       60.41      105.65     32.85 o 
  -1   3  18     1696.73     1679.68    180.21 o 
   1   3  18        8.31       54.51     36.33 o 
   3   3  18      684.53      864.52    129.76 o 
   5   3  18       27.42      218.94     66.71 o 
 -34   4  18     2693.63     2861.30    316.33 o 
 -32   4  18       74.24      258.49     72.92 o 
 -30   4  18      530.31      656.98    115.95 o 
 -28   4  18       30.53      195.37     36.36 o 
 -26   4  18       17.75      119.01     60.37 o 
 -24   4  18        8.03       88.45     48.57 o 
 -22   4  18      446.86      359.65     98.96 o 
 -20   4  18       28.86      128.64     45.93 o 
 -18   4  18      100.53      224.71     82.74 o 
 -16   4  18       70.95       91.57     74.28 o 
 -14   4  18       52.11      135.10     51.83 o 
 -12   4  18     4264.23     3530.42    284.28 o 
 -10   4  18       64.82      155.96     94.92 o 
  -8   4  18     4242.60     3862.01    303.65 o 
  -6   4  18       16.39      145.95    121.53 o 
  -4   4  18     2615.28     2409.31    281.93 o 
  -2   4  18      106.85      229.11     88.19 o 
   0   4  18     3058.74     2854.79    279.41 o 
   2   4  18      514.50      584.09    195.19 o 
   4   4  18      632.86      946.03    165.74 o 
 -33   5  18       31.39      167.18     65.21 o 
 -31   5  18       38.00      160.79     55.08 o 
 -29   5  18       69.04      184.94     67.27 o 
 -27   5  18      732.71      737.59    141.27 o 
 -25   5  18      126.08      123.56     68.85 o 
 -23   5  18      225.87      273.59     90.63 o 
 -21   5  18        0.00       26.21    100.90 o 
 -19   5  18     1068.91      890.87    277.33 o 
 -17   5  18       28.70       84.33     75.73 o 
 -15   5  18      846.27      978.97    191.68 o 
 -13   5  18     1123.91     1227.73    223.95 o 
 -11   5  18      226.00      236.13     84.39 o 
  -9   5  18      536.11      567.11    146.82 o 
  -7   5  18      797.22     1110.02    212.33 o 
  -5   5  18      990.13     1070.06    209.48 o 
  -3   5  18      195.38      288.76     89.37 o 
  -1   5  18      752.85      758.26    166.58 o 
   1   5  18        5.12      249.32     80.49 o 
 -30   6  18      837.06      886.37    149.08 o 
 -28   6  18      266.65      387.87     67.51 o 
 -26   6  18        0.28       42.85     50.99 o 
 -24   6  18      334.83      342.92    106.47 o 
 -22   6  18        5.65       17.53     58.60 o 
 -20   6  18      159.14      154.62     69.65 o 
 -18   6  18     2478.13     2089.70    279.85 o 
 -16   6  18      498.09      527.26    133.14 o 
 -14   6  18     6064.30     5286.66    380.41 o 
 -12   6  18     1288.81     1334.43    236.21 o 
 -10   6  18      588.98      518.24    136.26 o 
  -8   6  18     1722.24     1848.36    264.28 o 
  -6   6  18       34.91      148.53     62.44 o 
  -4   6  18     2283.13     2697.24    325.17 o 
  -2   6  18     1215.03     1500.62    251.97 o 
 -25   7  18      375.56      485.59    196.02 o 
 -23   7  18     1345.01     1196.83    225.10 o 
 -21   7  18      832.40      941.57    192.23 o 
 -19   7  18      383.59      517.18    124.80 o 
 -17   7  18      180.86      238.95     90.22 o 
 -15   7  18      569.02      576.62    150.00 o 
 -13   7  18      923.94     1224.24    229.44 o 
 -11   7  18      169.36      245.58    103.38 o 
  -9   7  18        8.37       84.60    137.22 o 
  -7   7  18        5.82      101.34     94.09 o 
 -37   1  19     2871.31     2991.11    201.78 o 
 -35   1  19      138.13      265.49     52.89 o 
 -33   1  19     2319.96     2302.52    155.08 o 
 -31   1  19        1.27      149.30     37.46 o 
 -29   1  19     5594.57     5718.12    259.52 o 
 -27   1  19     3330.16     3268.33    196.69 o 
 -25   1  19      822.77      870.54    124.33 o 
 -23   1  19       76.43      170.22     48.11 o 
 -21   1  19     1527.62     1564.16    115.19 o 
 -19   1  19     3917.79     3471.14    170.16 o 
 -17   1  19      593.29      487.72     69.83 o 
 -15   1  19      115.94      179.67     40.96 o 
 -13   1  19       72.24      127.29     35.74 o 
 -11   1  19     1121.60     1104.27    122.83 o 
  -9   1  19       30.41      137.17     40.15 o 
  -7   1  19      309.02      412.89     65.98 o 
  -5   1  19      162.79      227.41     62.14 o 
  -3   1  19     2311.04     2276.55    158.84 o 
  -1   1  19     4240.55     3994.21    203.65 o 
   1   1  19       50.46      189.15     39.13 o 
   3   1  19     3734.00     3763.66    198.10 o 
 -36   2  19      112.50      190.68     62.52 o 
 -34   2  19     1924.24     2158.30    248.00 o 
 -32   2  19     1775.79     1949.84    221.16 o 
 -30   2  19       43.44      194.89     52.15 o 
 -28   2  19      487.62      712.69    135.75 o 
 -26   2  19       36.38      114.85     51.58 o 
 -24   2  19       26.86      138.17     51.21 o 
 -22   2  19       70.38      177.38     53.74 o 
 -20   2  19      556.23      539.04     96.53 o 
 -18   2  19      634.70      897.96    129.91 o 
 -16   2  19      765.98     1028.44    145.77 o 
 -14   2  19     3685.47     3432.11    213.31 o 
 -12   2  19      114.17      171.05     31.72 o 
 -10   2  19      334.36      408.58     68.22 o 
  -8   2  19        0.38       83.63     27.81 o 
  -6   2  19     2136.93     1946.55    153.80 o 
  -4   2  19     3396.02     3079.29    175.96 o 
  -2   2  19      166.53      224.93     59.40 o 
   0   2  19     2576.32     2270.50    184.05 o 
   2   2  19      143.91      190.35     70.18 o 
   4   2  19      710.74      797.93    185.35 o 
 -35   3  19       56.44      260.05     69.59 o 
 -33   3  19     3697.10     4026.83    365.65 o 
 -31   3  19       59.64      226.42     82.95 o 
 -29   3  19     3561.78     3480.02    258.03 o 
 -27   3  19     1488.54     1714.36    219.93 o 
 -25   3  19      738.86      867.40    248.44 o 
 -23   3  19     1195.13     1437.63    212.16 o 
 -21   3  19     2489.25     2643.96    230.35 o 
 -19   3  19      843.08      888.59    163.82 o 
 -17   3  19       31.15      177.63     72.22 o 
 -15   3  19      641.06      671.43    147.34 o 
 -13   3  19      558.97      552.97    135.09 o 
 -11   3  19     1574.90     1725.48    233.00 o 
  -9   3  19      298.51      537.00    143.61 o 
  -7   3  19      424.64      546.75    137.01 o 
  -5   3  19       49.66      187.80    120.71 o 
  -3   3  19     1453.94     1353.56    220.78 o 
  -1   3  19      698.45      811.77    166.65 o 
   1   3  19      807.88      884.13    124.73 o 
   3   3  19      121.26      228.02     47.73 o 
 -34   4  19       50.90      225.13     70.23 o 
 -32   4  19     2249.98     2527.41    225.83 o 
 -30   4  19     5476.16     5222.56    542.73 o 
 -28   4  19       60.82      232.06     63.39 o 
 -26   4  19     7470.36     7607.87    426.71 o 
 -24   4  19      510.48      603.36    138.94 o 
 -22   4  19     8115.40     7304.77    422.05 o 
 -20   4  19     1997.18     1992.76    246.12 o 
 -18   4  19     5923.23     5461.16    430.47 o 
 -16   4  19     1164.64     1253.89    210.36 o 
 -14   4  19     1425.36     1429.48    224.73 o 
 -12   4  19      597.95      764.79    164.09 o 
 -10   4  19     2554.85     2489.29    289.22 o 
  -8   4  19     1795.63     1944.39    263.15 o 
  -6   4  19     4754.18     4303.72    456.45 o 
  -4   4  19     1663.37     1822.19    257.22 o 
  -2   4  19        6.09      111.74     72.01 o 
   0   4  19      183.34      411.55    149.60 o 
 -31   5  19      417.09      653.67     92.64 o 
 -29   5  19     2818.13     2831.80    475.41 o 
 -27   5  19     1181.65     1477.13    230.05 o 
 -25   5  19      366.86      498.89    121.59 o 
 -23   5  19     2848.64     2933.00    286.82 o 
 -21   5  19      671.79      890.98    183.03 o 
 -19   5  19     1489.16     1613.72    240.78 o 
 -17   5  19     5894.68     5526.56    378.50 o 
 -15   5  19     1640.57     1423.53    295.69 o 
 -13   5  19     7288.21     6519.00    419.93 o 
 -11   5  19      457.42      438.66    124.39 o 
  -9   5  19     7575.65     7358.34    450.30 o 
  -7   5  19     1450.70     1651.19    254.81 o 
  -5   5  19     4255.49     4274.19    342.53 o 
  -3   5  19     1712.68     1926.50    398.05 o 
 -28   6  19     1375.24     1447.37    226.02 o 
 -26   6  19     1857.84     2107.78    440.54 o 
 -24   6  19       69.98      154.63     61.33 o 
 -22   6  19     1195.30     1378.63    236.21 o 
 -20   6  19       84.92      100.99     61.97 o 
 -18   6  19      525.21      829.07    170.43 o 
 -16   6  19      485.54      353.89     99.79 o 
 -14   6  19     2445.13     2318.10    527.39 o 
 -12   6  19     2246.06     2197.62    297.78 o 
 -10   6  19      218.02      314.35     89.82 o 
  -8   6  19        8.15      129.95     77.17 o 
  -6   6  19      214.50      325.43     97.92 o 
 -19   7  19       61.58      126.26     55.52 o 
 -17   7  19     1094.59     1012.74    201.61 o 
 -15   7  19      885.81      723.45    263.91 o 
 -13   7  19      177.67      182.96     82.33 o 
 -38   0  20       86.81      187.77     63.96 o 
 -36   0  20     1314.60     1558.68    262.86 o 
 -34   0  20     3415.72     3665.41    329.72 o 
 -30   0  20      629.37      781.82    122.57 o 
 -28   0  20     5865.58     6265.45    341.66 o 
 -26   0  20       21.35       43.28     25.06 o 
 -24   0  20     7443.64     6575.32    352.49 o 
 -22   0  20      349.36      452.73     91.91 o 
 -20   0  20     3150.59     2942.01    225.47 o 
 -18   0  20        9.23      106.54     38.75 o 
 -16   0  20     1666.21     1789.34    184.17 o 
 -14   0  20     6074.79     5528.40    327.39 o 
 -12   0  20      127.00      205.67     60.43 o 
 -10   0  20      628.29      806.01    158.97 o 
  -8   0  20     1167.59      989.64    171.03 o 
  -6   0  20     4717.67     4311.90    302.96 o 
  -4   0  20     1213.55     1287.27    196.66 o 
  -2   0  20      928.10      992.84    174.87 o 
   0   0  20     6919.08     6899.44    396.62 o 
   2   0  20      263.72      304.03     65.55 o 
 -37   1  20     1348.68     1732.59    170.96 o 
 -35   1  20       40.43      176.68    161.77 o 
 -33   1  20      889.09     1036.02    104.90 o 
 -31   1  20      305.42      304.97    101.11 o 
 -29   1  20        0.58      139.04     64.21 o 
 -27   1  20       87.79      160.84     48.95 o 
 -25   1  20       51.00      121.80     31.94 o 
 -23   1  20       64.42      155.70     46.09 o 
 -21   1  20      140.84      207.34     33.85 o 
 -19   1  20       88.50      135.42     26.75 o 
 -17   1  20      442.81      439.73     67.52 o 
 -15   1  20     1116.27     1069.20    117.91 o 
 -13   1  20      394.15      370.81     64.62 o 
 -11   1  20     2271.25     2280.27    163.40 o 
  -9   1  20      615.68      683.48     96.79 o 
  -7   1  20      329.94      512.31     80.62 o 
  -5   1  20      734.19      854.97    109.84 o 
  -3   1  20     3713.77     3583.33    194.73 o 
  -1   1  20       40.94      153.08     33.34 o 
   1   1  20     2046.18     2039.63    164.94 o 
 -36   2  20     1394.56     1738.99    220.21 o 
 -34   2  20     2582.40     2811.39    219.05 o 
 -32   2  20     4232.31     3638.99    415.16 o 
 -30   2  20      400.27      697.83    206.36 o 
 -28   2  20     1149.48     1324.52    197.98 o 
 -26   2  20       11.02      121.25     41.83 o 
 -24   2  20      423.80      416.11    101.17 o 
 -22   2  20       60.08      123.46     60.87 o 
 -20   2  20      272.52      414.98     88.85 o 
 -18   2  20     1061.05     1091.08    142.96 o 
 -16   2  20      264.95      305.95     74.57 o 
 -14   2  20       58.89      191.70     50.41 o 
 -12   2  20      263.37      410.68     83.91 o 
 -10   2  20       47.49      179.11     35.50 o 
  -8   2  20      114.84      261.03     50.18 o 
  -6   2  20      337.48      448.83     83.00 o 
  -4   2  20      202.44      293.11     65.73 o 
  -2   2  20       17.13       86.03     34.37 o 
   0   2  20       16.75      134.66     44.86 o 
 -35   3  20       85.05       99.72     47.36 o 
 -33   3  20       34.47      149.39     79.23 o 
 -31   3  20     1670.39     1990.34    376.77 o 
 -29   3  20     4026.80     3849.47    294.43 o 
 -27   3  20       26.95      141.02     63.65 o 
 -25   3  20     1378.62     1384.33    210.21 o 
 -23   3  20       14.60       79.92     37.96 o 
 -21   3  20     9477.27     8536.57    460.39 o 
 -19   3  20     2674.84     2699.02    241.63 o 
 -17   3  20     1209.08     1268.71    200.65 o 
 -15   3  20     5523.39     4896.26    454.82 o 
 -13   3  20     1157.62     1129.63    197.11 o 
 -11   3  20     2869.47     2698.30    249.22 o 
  -9   3  20     1152.22     1259.48    217.51 o 
  -7   3  20      137.77      218.19     92.07 o 
  -5   3  20     3688.53     3408.04    286.73 o 
  -3   3  20      782.27      974.02    180.91 o 
  -1   3  20      369.86      600.01    137.49 o 
 -32   4  20      297.74      473.35    173.76 o 
 -30   4  20     1160.94     1350.71    330.55 o 
 -28   4  20     1224.11     1426.34    232.55 o 
 -26   4  20     2783.87     2764.44    251.31 o 
 -24   4  20      396.61      482.11    119.75 o 
 -22   4  20     6334.97     6454.42    400.39 o 
 -20   4  20      186.23      288.56     89.81 o 
 -18   4  20     7219.13     7205.80    428.21 o 
 -16   4  20     1931.59     2288.01    281.55 o 
 -14   4  20     3769.87     3434.23    294.30 o 
 -12   4  20     5827.22     5238.59    367.81 o 
 -10   4  20      694.72      792.35    173.16 o 
  -8   4  20     2403.89     2606.05    305.99 o 
  -6   4  20        7.38      123.14     71.60 o 
  -4   4  20     1695.02     1854.24    328.30 o 
  -2   4  20      730.74      681.37    165.48 o 
 -29   5  20     1486.35     1528.81    223.43 o 
 -27   5  20      318.66      433.72    105.83 o 
 -25   5  20       25.15      141.88     67.38 o 
 -23   5  20       96.91      245.74     91.62 o 
 -21   5  20     1738.64     1697.35    247.43 o 
 -19   5  20      193.43      313.73     77.51 o 
 -17   5  20     2705.83     2553.77    305.04 o 
 -15   5  20      404.51      226.95     84.82 o 
 -13   5  20      767.02      688.48    158.15 o 
 -11   5  20      347.74      191.22    135.15 o 
  -9   5  20      598.56      460.58    142.38 o 
  -7   5  20        5.62      139.26     74.49 o 
  -5   5  20        3.08      110.42     55.42 o 
 -24   6  20      240.54      234.62     93.84 o 
 -22   6  20     1069.21      953.68    191.75 o 
 -20   6  20      293.02      335.60    101.31 o 
 -18   6  20     3021.54     3070.52    347.38 o 
 -16   6  20      766.83     1051.19    207.99 o 
 -14   6  20     1046.77     1139.13    217.86 o 
 -12   6  20      212.04      420.98    150.22 o 
 -10   6  20       89.23      255.57    135.98 o 
 -35   1  21      665.51     1233.50    268.23 o 
 -33   1  21     5388.73     5459.05    497.33 o 
 -31   1  21      770.00      763.86    215.81 o 
 -29   1  21      719.83      924.82    129.12 o 
 -27   1  21      493.16      537.50     92.72 o 
 -25   1  21      618.03      706.84    112.49 o 
 -23   1  21      352.73      353.96     65.52 o 
 -21   1  21        6.57       69.44     38.64 o 
 -19   1  21        3.12       16.94     39.02 o 
 -17   1  21      223.11      336.41     68.92 o 
 -15   1  21     1493.86     1415.08    139.68 o 
 -13   1  21       78.00      207.86     39.18 o 
 -11   1  21      480.17      585.80     88.11 o 
  -9   1  21      313.62      408.85     68.19 o 
  -7   1  21     3476.12     3414.32    191.55 o 
  -5   1  21      945.66     1232.79    135.11 o 
  -3   1  21      125.36      262.37     64.08 o 
  -1   1  21       94.52      163.45     94.13 o 
 -34   2  21       79.16      217.48     68.92 o 
 -32   2  21      471.99      485.32    153.94 o 
 -30   2  21     1113.80     1441.24    203.47 o 
 -28   2  21       51.09      169.44     59.22 o 
 -26   2  21      682.23      689.85    178.89 o 
 -24   2  21        9.15      147.28     49.62 o 
 -22   2  21       94.66       53.28    119.27 o 
 -20   2  21     1435.23     1517.03    177.89 o 
 -18   2  21       50.73      200.13     51.19 o 
 -16   2  21      526.34      499.22     96.12 o 
 -14   2  21        3.00       -0.06     54.58 o 
 -12   2  21      923.65      878.44    137.29 o 
 -10   2  21      647.19      769.76    129.60 o 
  -8   2  21      748.48      883.67    139.58 o 
  -6   2  21      373.45      445.91     83.75 o 
  -4   2  21      571.48      899.28    134.38 o 
  -2   2  21        1.99      182.80     47.52 o 
 -33   3  21      520.27      703.19    229.02 o 
 -31   3  21      140.56      363.98    140.73 o 
 -29   3  21      201.99      183.50     52.94 o 
 -27   3  21       36.64      126.45     64.38 o 
 -25   3  21     1282.05     1418.82    232.13 o 
 -23   3  21      126.07      264.11     82.16 o 
 -21   3  21     1053.18     1103.03    187.75 o 
 -19   3  21      451.43      722.02    153.48 o 
 -17   3  21      899.71     1150.43    195.61 o 
 -15   3  21     2076.22     2296.46    291.15 o 
 -13   3  21     1928.53     2093.16    265.85 o 
 -11   3  21        1.93      208.45     76.80 o 
  -9   3  21     1230.76     1206.27    210.57 o 
  -7   3  21      902.40     1023.80    188.69 o 
  -5   3  21     2238.34     2261.27    253.18 o 
  -3   3  21      673.30     1060.64    192.85 o 
 -32   4  21     1038.33     1217.81    329.31 o 
 -30   4  21     1276.18     1390.48    204.82 o 
 -28   4  21     3251.07     3293.44    314.66 o 
 -26   4  21      518.63      606.06    129.37 o 
 -24   4  21      762.44      843.63    168.36 o 
 -22   4  21       16.74       61.19     42.24 o 
 -20   4  21    10611.05    10081.60    521.39 o 
 -18   4  21     4630.97     4200.95    328.13 o 
 -16   4  21     1655.14     1779.68    259.45 o 
 -14   4  21     1286.30     1200.94    211.69 o 
 -12   4  21      125.08      317.91    101.20 o 
 -10   4  21     1718.50     1482.97    242.16 o 
  -8   4  21      605.12      695.62    212.74 o 
  -6   4  21        1.98      216.85    100.07 o 
 -27   5  21     3981.08     3861.78    313.21 o 
 -25   5  21     3677.61     3443.94    300.79 o 
 -23   5  21     2990.59     2693.96    314.59 o 
 -21   5  21     5439.68     5746.24    400.97 o 
 -19   5  21      138.42      260.06     83.41 o 
 -17   5  21     3871.85     3713.08    318.53 o 
 -15   5  21     1181.06     1309.32    241.58 o 
 -13   5  21     1434.35     1274.31    227.75 o 
 -11   5  21     1615.68     1658.11    258.00 o 
  -9   5  21      361.07      386.48    139.49 o 
 -30   0  22     1293.98     1121.24    238.92 o 
 -28   0  22      735.17     1065.93    254.61 o 
 -26   0  22     1093.31      985.39    147.89 o 
 -24   0  22     2295.21     2196.38    218.31 o 
 -22   0  22     6856.09     7044.47    381.95 o 
 -20   0  22     2101.31     2145.57    215.20 o 
 -18   0  22      457.53      587.94    123.12 o 
 -16   0  22     5894.73     5675.11    343.83 o 
 -14   0  22      599.67      828.00    182.40 o 
 -12   0  22     6909.80     6554.57    384.53 o 
 -10   0  22      399.80      461.94    111.09 o 
  -8   0  22     1006.71     1099.58    190.91 o 
  -6   0  22     3500.96     2969.73    257.41 o 
  -4   0  22       51.04      221.32    113.28 o 
 -35   1  22     2211.35     2586.68    302.90 o 
 -33   1  22      295.95      403.60    119.68 o 
 -31   1  22      147.85      291.22     41.79 o 
 -29   1  22      830.85     1053.69    178.91 o 
 -27   1  22      371.45      371.04     68.65 o 
 -25   1  22      194.48      413.59     78.01 o 
 -23   1  22       53.26      145.40     40.64 o 
 -21   1  22      679.36      789.73    123.06 o 
 -19   1  22     2236.48     2143.38    186.86 o 
 -17   1  22       49.78       97.74     48.04 o 
 -15   1  22     1072.17     1074.15    125.02 o 
 -13   1  22       73.30      151.33     37.86 o 
 -11   1  22      460.85      558.58     88.63 o 
  -9   1  22       63.32      152.08     38.29 o 
  -7   1  22      172.35      279.29     55.47 o 
  -5   1  22      246.79      342.86    108.28 o 
 -34   2  22       35.48      236.05     95.33 o 
 -32   2  22       11.50      206.34     74.28 o 
 -30   2  22      576.08      664.67    180.75 o 
 -28   2  22      584.54      736.06    144.25 o 
 -26   2  22      434.33      550.51    122.15 o 
 -24   2  22        1.03       77.33     44.80 o 
 -22   2  22      293.66      166.16    225.74 o 
 -20   2  22      850.57     1198.59    160.63 o 
 -18   2  22     2356.67     2414.80    209.36 o 
 -16   2  22      888.09     1085.07    155.56 o 
 -14   2  22      704.86      838.52    139.60 o 
 -12   2  22      224.80      349.63     92.82 o 
 -10   2  22      610.93      762.31    131.60 o 
  -8   2  22        0.35      136.12     98.01 o 
  -6   2  22     2324.29     2405.33    285.63 o 
 -31   3  22      292.02      606.66    174.58 o 
 -29   3  22     1548.20     1878.13    246.55 o 
 -27   3  22      458.42      668.25    138.05 o 
 -25   3  22      618.05      734.49    151.80 o 
 -23   3  22     2258.06     2083.03    262.39 o 
 -21   3  22      266.15      356.96    161.98 o 
 -19   3  22     4204.73     4083.98    317.34 o 
 -17   3  22      778.39      783.92    168.90 o 
 -15   3  22      149.84      116.16     51.34 o 
 -13   3  22      276.38      333.53     92.18 o 
 -11   3  22      191.01      379.22    100.18 o 
  -9   3  22     2031.90     2481.52    419.70 o 
  -7   3  22     1393.09     1678.73    241.75 o 
 -28   4  22      331.79      511.07    110.14 o 
 -26   4  22     2682.28     2804.02    257.32 o 
 -24   4  22        6.35      136.65     59.56 o 
 -22   4  22     1195.01     1499.63    234.16 o 
 -20   4  22      805.49      982.17    180.14 o 
 -18   4  22      973.22      885.18    220.99 o 
 -16   4  22      932.44     1056.71    196.02 o 
 -14   4  22      642.58      880.41    177.68 o 
 -12   4  22      134.93      339.06     94.07 o 
 -10   4  22       37.07      192.77     56.46 o 
 -23   5  22       52.65      133.30     86.66 o 
 -21   5  22       81.34      418.08    102.27 o 
 -19   5  22     1017.69     1167.42    213.31 o 
 -17   5  22        5.42      115.55    108.95 o 
 -33   1  23        4.06      118.03     45.81 o 
 -31   1  23      221.30      289.68     46.50 o 
 -29   1  23     1659.22     1892.15    173.87 o 
 -27   1  23       14.12      116.12     37.51 o 
 -25   1  23     1424.04     1574.33    217.96 o 
 -23   1  23       75.88      120.89     43.91 o 
 -21   1  23     3960.03     3672.06    233.63 o 
 -19   1  23     2963.67     2824.82    204.90 o 
 -17   1  23      333.32      404.68     78.85 o 
 -15   1  23     3932.47     3045.70    217.51 o 
 -13   1  23      870.69     1195.72    136.44 o 
 -11   1  23     6372.77     5821.26    261.96 o 
  -9   1  23       49.94      266.84     48.93 o 
 -30   2  23       12.92      103.17    115.14 o 
 -28   2  23     2149.55     2296.52    236.75 o 
 -26   2  23       48.09      212.19     82.95 o 
 -24   2  23     3300.66     3221.72    268.04 o 
 -22   2  23     1685.70     1589.49    230.79 o 
 -20   2  23     2150.75     2388.74    250.34 o 
 -18   2  23     1674.02     1581.32    188.56 o 
 -16   2  23        4.87       67.06     43.91 o 
 -14   2  23     1364.39     1479.92    187.53 o 
 -12   2  23      477.71      761.03    120.07 o 
 -10   2  23      863.67      975.63    183.83 o 
 -29   3  23       11.70      149.13     68.09 o 
 -27   3  23     4627.19     3918.02    318.81 o 
 -25   3  23      145.86      243.68    171.67 o 
 -23   3  23     1510.01     1944.24    253.96 o 
 -21   3  23       22.14      166.08     66.67 o 
 -19   3  23      229.56      333.70    100.44 o 
 -17   3  23      915.83     1372.92    226.54 o 
 -15   3  23       17.73      161.68     67.06 o 
 -13   3  23       94.06      338.45     90.00 o 
 -24   4  23      393.19      515.15    137.00 o 
 -22   4  23     1229.18     1331.70    221.26 o 
 -20   4  23      737.52      787.66    217.07 o 
 -18   4  23      563.45      621.02    135.18 o 
 -30   0  24     1266.44     1096.89    253.78 o 
 -28   0  24     1023.86     1325.95    280.61 o 
 -26   0  24      600.63      720.11    208.01 o 
 -24   0  24     5930.41     5170.97    496.09 o 
 -22   0  24      789.66     1167.03    364.18 o 
 -20   0  24    10291.61     9443.50    472.18 o 
 -18   0  24      100.92      332.39     77.99 o 
 -16   0  24     3943.11     3946.33    383.58 o 
 -14   0  24      111.74      254.58     67.20 o 
 -29   1  24       10.54      186.18     39.58 o 
 -27   1  24     2199.05     2326.19    188.47 o 
 -25   1  24      316.01      390.51     74.06 o 
 -23   1  24     4503.84     4111.05    251.28 o 
 -21   1  24     1708.04     1707.00    191.79 o 
 -19   1  24      646.66      718.63    124.87 o 
 -17   1  24     1956.22     1962.89    209.27 o 
 -15   1  24       10.59      233.38     59.69 o 
 -13   1  24     1140.23     1339.83    169.37 o 
 -26   2  24      199.38      194.55    112.87 o 
 -24   2  24      118.23      369.57    106.47 o 
 -22   2  24      523.41      597.53    148.56 o 
 -20   2  24      162.22      352.02     89.55 o 
 -18   2  24       57.40      204.00     69.31 o 
 -16   2  24       25.86      191.21     81.09 o 
                                                 
